# Supplementary material for: A Hybrid Approach Combining Shape-Based and Docking Methods to Identify Novel Potential P2X7 Antagonists from Natural Product Databases
Source: Pharmaceuticals (Basel). 2024 May 7;17(5):592. doi: 10.3390/ph17050592 (PMC11123696; doi:10.3390/ph17050592)
Supplement: Supplementary file 1 [file pharmaceuticals-17-00592-s001.zip]

Archive with 3 entries (3 files):
- Supplementary Material.pdf
- Supplementary Material.xlsx
- Table S1.pdf
