# Supplementary material for: A Hybrid Approach Combining Shape-Based and Docking Methods to Identify Novel Potential P2X7 Antagonists from Natural Product Databases
Source: Pharmaceuticals (Basel). 2024 May 7;17(5):592. doi: 10.3390/ph17050592 (PMC11123696; doi:10.3390/ph17050592)
Supplement: Supplementary file 1 [file pharmaceuticals-17-00592-s001.zip › Supplementary Material.xlsx]

## Sheet: Docking_MegX 
Database	Compound ID	Docking code	DockThor score (kcal/mol)	GOLD score
MegX	NP-000181	untitled58_1_1_40	-9718	79.12
MegX	NP-000251	untitled76_1_1_37	-9615	74.02
MegX	NP-000285	untitled90_1_1_29	-9053	78.68
MegX	NP-000426	untitled144_1_1_16	-8846	88.08
MegX	NP-000542	untitled191_1_1_23	-9750	77.92
MegX	NP-000557	untitled196_1_1_45	-10265	86.16
MegX	NP-000773	untitled254_1_1_31	-10158	83.62
MegX	NP-000801	untitled264_1_1_8	-10422	78.22
MegX	NP-000902	untitled311_1_1_38	-9820	76.85
MegX	NP-000941	untitled328_1_1_35	-9652	74.04
MegX	NP-000947	untitled330_1_1_40	-10060	83.94
MegX	NP-001041	untitled366_1_1_44	-10584	80.21
MegX	NP-001090	untitled385_1_1_26	-9240	80.11
MegX	NP-001161	untitled409_1_1_29	-9830	86.27
MegX	NP-001289	untitled450_1_1_29	-9845	75.62
MegX	NP-001449	untitled498_1_1_28	-9180	86.00
MegX	NP-001657	untitled561_1_1_11	-10053	83.38
MegX	NP-001730	untitled575_1_1_12	-9800	75.94
MegX	NP-002330	untitled747_1_1_39	-10449	80.33
MegX	NP-002658	untitled821_1_1_28	-10387	79.16
MegX	NP-002927	untitled889_1_1_0	-9839	88.35
MegX	NP-003423	untitled1009_1_1_37	-8805	77.30
MegX	NP-003624	untitled1064_1_1_29	-9819	86.58
MegX	NP-003704	untitled1080_1_1_35	-8587	83.77
MegX	NP-003966	untitled1156_1_1_41	-10999	58.83
MegX	NP-004110	untitled1186_1_1_15	-11068	73.93
MegX	NP-004128	untitled1190_1_1_15	-9201	80.50
MegX	NP-004431	untitled1244_1_1_18	-10790	80.31
MegX	NP-004469	untitled1256_1_1_5	-10203	80.71
MegX	NP-004744	untitled1300_1_1_49	-9688	73.24
MegX	NP-004810	untitled1311_1_1_22	-8763	77.87
MegX	NP-005215	untitled1388_1_1_21	-9781	73.54
MegX	NP-005221	untitled1392_1_1_42	-8891	72.34
MegX	NP-005709	untitled1472_1_1_44	-9630	73.76
MegX	NP-006392	untitled1588_1_1_33	-9865	75.69
MegX	NP-006565	untitled1616_1_1_32	-9588	80.69
MegX	NP-006571	untitled1619_1_1_32	-10271	80.83
MegX	NP-006870	untitled1676_1_1_47	-9906	85.22
MegX	NP-006952	untitled1693_1_1_28	-9420	79.44
MegX	NP-006965	untitled1695_1_1_36	-9988	81.12
MegX	NP-007305	untitled1767_1_1_36	-10168	79.28
MegX	NP-007525	untitled1829_1_1_46	-8723	83.01
MegX	NP-007755	untitled1886_1_1_32	-10374	91.62
MegX	NP-008013	untitled1956_1_1_41	-9123	88.83
MegX	NP-009004	untitled2192_1_1_24	-10078	88.02
MegX	NP-009438	untitled2261_1_1_10	-10358	76.63
MegX	NP-009525	untitled2270_1_1_1	-10190	107.48
MegX	NP-010021	untitled2360_1_1_18	-9363	79.69
MegX	NP-011319	untitled2507_1_1_42	-10511	67.47
MegX	NP-012195	untitled2608_1_1_84	-9701	84.69
MegX	NP-012572	untitled2695_1_1_15	-9724	86.50
MegX	NP-012906	untitled2760_1_1_6	-9750	71.12
MegX	NP-012927	untitled2769_1_1_43	-9421	83.57
MegX	NP-012941	untitled2774_1_1_20	-9676	79.29
MegX	NP-013061	untitled2808_1_1_35	-10130	91.09
MegX	NP-013179	untitled2829_1_1_44	-10398	74.33
MegX	NP-013180	untitled2830_1_1_28	-10212	79.13
MegX	NP-013513	untitled2895_1_1_48	-9875	70.22
MegX	NP-013535	untitled2902_1_1_41	-9824	85.41
MegX	NP-014313	untitled3030_1_1_1	-9193	79.15
MegX	NP-014331	untitled3035_1_1_36	-10445	95.55
MegX	NP-014823	untitled3104_1_1_29	-9053	82.48
MegX	NP-015048	untitled3156_1_1_21	-11196	75.75
MegX	NP-015257	untitled3226_1_1_45	-11075	77.32
MegX	NP-015326	untitled3244_1_1_44	-10386	70.93
MegX	NP-015329	untitled3246_1_1_2	-10496	73.46
MegX	NP-015330	untitled3247_1_1_2	-10496	68.90
MegX	NP-015336	untitled3250_1_1_44	-10398	74.46
MegX	NP-015338	untitled3252_1_1_44	-10386	71.41
MegX	NP-015665	untitled3311_1_1_28	-10174	74.63
MegX	NP-016056	untitled3405_1_1_36	-9463	89.33
MegX	NP-016466	untitled3527_1_1_0	-10498	70.65
MegX	NP-016468	untitled3529_1_1_30	-10924	89.99
MegX	NP-016504	untitled3537_1_1_34	-10844	94.19
MegX	NP-016528	untitled3542_1_1_12	-10770	66.91
MegX	NP-016978	untitled3617_1_1_0	-9947	77.12
MegX	NP-017024	untitled3635_1_1_17	-8846	79.61
MegX	NP-018132	untitled3847_1_1_12	-9312	78.22
MegX	NP-018493	untitled3927_1_1_14	-8359	70.19
MegX	NP-018774	untitled4014_1_1_40	-9807	77.50
MegX	NP-019053	untitled4075_1_1_34	-10776	82.06
MegX	NP-019075	untitled4081_1_1_30	-9785	74.37
MegX	NP-019107	untitled4089_1_1_33	-9197	83.66
MegX	NP-019600	untitled4253_1_1_36	-10518	74.52
MegX	NP-019601	untitled4254_1_1_20	-9718	68.84
MegX	NP-019758	untitled4300_1_1_41	-10509	91.87
MegX	NP-019982	untitled4364_1_1_3	-10079	68.95
MegX	NP-020328	untitled4452_1_1_44	-10386	71.60
MegX	NP-020331	untitled4453_1_1_23	-10894	80.89
MegX	NP-020333	untitled4454_1_1_38	-10734	80.03
MegX	NP-020527	untitled4512_1_1_2	-10496	67.13
MegX	NP-020571	untitled4525_1_1_26	-9973	73.03
MegX	NP-021041	untitled4659_1_1_20	-10119	73.02
MegX	NP-021380	untitled4750_1_1_13	-10819	62.51
MegX	NP-021953	untitled4829_1_1_12	-10478	67.81
MegX	NP-022077	untitled4850_1_1_43	-9634	95.99
MegX	NP-022618	untitled5005_1_1_26	-10862	80.87
MegX	NP-022894	untitled5100_1_1_12	-11076	91.49
MegX	NP-022934	untitled5122_1_1_13	-9522	77.09
MegX	NP-022962	untitled5135_1_1_41	-10128	67.27
MegX	NP-023145	untitled5218_1_1_11	-10078	76.30
MegX	NP-023146	untitled5219_1_1_39	-11891	76.00
MegX	NP-023188	untitled5240_1_1_38	-10830	88.29
MegX	NP-023189	untitled5241_1_1_38	-10830	91.09
MegX	NP-023197	untitled5249_1_1_48	-9970	73.08
MegX	NP-023369	untitled5349_1_1_12	-10860	88.58
MegX	NP-023795	untitled5411_1_1_39	-10012	77.03
MegX	NP-023852	untitled5450_1_1_6	-9745	72.02
MegX	NP-023880	untitled5468_1_1_14	-8966	75.60
MegX	NP-023907	untitled5487_1_1_17	-9468	72.71
MegX	NP-023923	untitled5502_1_1_1	-8936	71.94
MegX	NP-024162	untitled5664_1_1_21	-11330	89.91
MegX	NP-024228	untitled5706_1_1_29	-10737	82.90
MegX	NP-024246	untitled5722_1_1_46	-10106	71.89
MegX	NP-024349	untitled5792_1_1_26	-10652	55.50
MegX	NP-024548	untitled5909_1_1_43	-10068	74.92
MegX	NP-024557	untitled5916_1_1_19	-9975	63.78
MegX	NP-024739	untitled6025_1_1_8	-10041	76.24
MegX	NP-024746	untitled6028_1_1_26	-11003	74.65
MegX	NP-025047	untitled6176_1_1_39	-12169	94.67
MegX	NP-025341	untitled6327_1_1_8	-9952	76.95
MegX	NP-025357	untitled6330_1_1_20	-11800	101.02
MegX	NP-025358	untitled6331_1_1_42	-11984	99.42
MegX	NP-025407	untitled6356_1_1_14	-10440	67.41
MegX	NP-025585	untitled6423_1_1_19	-10565	80.63
MegX	NP-025832	untitled6509_1_1_29	-9262	83.01

## Sheet: Top-25 MegX_DockThor
					Interactions with amino acid resiudes analyzed by PLIP program
Database	Compound ID	Docking code	Score (Dockthor)	Selected (Yes/No)	VAL 87C	PHE 88C	THR 90C	ALA 91C	ASP 92C	TYR 93C	THR 94C	PHE 95C	PRO 96C	PHE 103C	MET 105C	PHE 108C	LYS 110C	PHE 293C	ARG 294C	TYR 295C	ALA 296C	LYS 297C	ILE 310C	VAL 312C	PHE 95E	TRP 167E	PHE 293E	ARG 294E	TYR 295E	ALA 296E	TYR 298E	PHE 95A	PRO 96A	GLN 98A	Total of specific interactions	Polar interactions
MegX	NP-025047	untitled6176_1_1_39	-12169	Yes		HD,HD						HD	HD	HD	HD			HD				PI-C,SB	HD	HD			HD		HD	HBD					5	2
MegX	NP-025358	untitled6331_1_1_42	-11984	Yes					HD	HBA		HD					HBD			HD,HBD, PI-PI		PI-C	HD								HD				5	4
MegX	NP-023146	untitled5219_1_1_39	-11891	Yes								HD,HD		HD		HD	SB	HD,HD	HBA,HBD,HBA	HD,HD,HBA	HBD	SB		HD							HD		HD	HBD	5	4
MegX	NP-025357	untitled6330_1_1_20	-11800	Yes								HD,HD					HBD			HBD, PI-PI		HBD	HD	HD											4	3
MegX	NP-024162	untitled5664_1_1_21	-11330	Yes								HD		HD	HD			HD		HD		HBD, PI-C, PI-C	HD		HD				HBD						4	2
MegX	NP-015048	untitled3156_1_1_21	-11196	Yes		HD						HD,HD					HBD	HD		HD,HBA,HBD		HBD,SB	HD,HD	HD					HD,HD,HBD		HD,HD,HBD				6	5
MegX	NP-022894	untitled5100_1_1_12	-11076	Yes		HD					HBA									HD,HD,HD		PI-C	HD								HD				4	2
MegX	NP-015257	untitled3226_1_1_45	-11075	Yes		HD,HD		HBA				PI-PI	HD				HBD	HD		HD,HD		HBD,SB,SB	HD	HD							HBD				6	4
MegX	NP-004110	untitled1186_1_1_15	-11068	Yes	HBA	HD,HD									SB	HD,HD	HD	HD,HD		HD,HD,HD,HBD		HBD, SB	HD,HD	HD						HBA	HBA				7	5
MegX	NP-024746	untitled6028_1_1_26	-11003	No								HD,HD				PI-PI	HBD					HBD	HD		HD										3	2
MegX	NP-003966	untitled1156_1_1_41	-10999	Yes		HD			HD			HD				HD	SB	HD,HD		HD, HBA		HBD,SB									HD		HD		6	2
MegX	NP-016468	untitled3529_1_1_30	-10924	Yes		HD,HD		HBA				HD					HBD	HD		HD		HBD	HD								HD,HBD		HD		5	4
MegX	NP-020331	untitled4453_1_1_23	-10894	Yes		HD,HD			HBA			HD		HD	HD			HD,HD		HBD		PI-C	HD	HD					HD						7	3
MegX	NP-022618	untitled5005_1_1_26	-10862	Yes								HD								HD,HD		HBD	HD	HD											4	1
MegX	NP-023369	untitled5349_1_1_12	-10860	No		HD						HD, PI-PI								HD,HD			HD									HD			4	0
MegX	NP-016504	untitled3537_1_1_34	-10844	No						HBA							HBD					HBD, PI-C	HD						HBD		HD				2	4
MegX	NP-023188	untitled5240_1_1_38	-10830	Yes				HBA,HBA	HBA			HD,HD		HD,HD	HD			HD		HD,HD		HBD		HD					HD, PI-PI	HBD	HBD				6	5
MegX	NP-023189	untitled5241_1_1_38	-10830	Yes				HBA,HBA	HBA			HD,HD		HD,HD	HD			HD		HD,HD		HBD		HD					HD, PI-PI	HBD	HBD				6	5
MegX	NP-021380	untitled4750_1_1_13	-10819	No					HBA			HD,HD					HBD			HD,HD		HBD,SB					HD		HD						3	3
MegX	NP-004431	untitled1244_1_1_18	-10790	Yes		HD			HD,HBA			HD					HBD			HD			HD	HD											5	2
MegX	NP-019053	untitled4075_1_1_34	-10776	No			HBA	HBA	HBA		HBA	HD		HD				HD,HD		HD,HBA										HBD			HD		3	6
MegX	NP-016528	untitled3542_1_1_12	-10770	Yes		HD,HD			HBA			HD,HD				HD				HD,HD,HD,HBA		HBD	HD	HD		HD					HD,HD				8	3
MegX	NP-024228	untitled5706_1_1_29	-10737	No								HD		HD				HD,HD		HD, PI-PI								HBA	HD	HBD		HD			2	2
MegX	NP-020333	untitled4454_1_1_38	-10734	Yes		HD,HD						HD								HD		PI-C,PI-C,SB	HD						HD		HD,HD				5	1
MegX	NP-024349	untitled5792_1_1_26	-10652	Yes					HBA			HD,HD		HD			SB	HD		HD,HD,HD		SB	HD,HD	HD					HD						5	1
																																			Rejected:	6
HBA: hydrogen bond (acceptor)																																			Selected:	19
HBD: hydrogen bond (donor)
HD: hydrophobic interaction
IN: intermolecular interaction
PI-C: Pi-cation interaction
PI-PI: Pi-Pi interaction
SB: salt bridge
XB: halogen bond
Critical residues
Only one interaction per residue was considered.

## Sheet: Top-25 MegX_GOLD
						Interactions with amino acid residues analyzed by Ligand Scouter program
Database	Compound ID	Docking code	Score (GOLD)	Reproducibility	Selected (Yes/No)	W167-A	Y295-A	Y298-A	E305-A	F95-C	Q98-C	S85-E	V87-E	F88-E	A91-E	D92-E	T94-E	F95-E	F103-E	M105-E	F108-E	K110-E	F293-E	Y295-E	K297-E	I310-E	V312-E	Total of specific interactions	Polar interactions
MegX	NP-009525	untitled2270_1_1_1'	107.48	Yes	Yes	HD		HD, HBA, HBD		HD				HD				HD	HD	HD		IN, HBA	HD	HD	IN, PI-C	HD	HD	8	4
MegX	NP-025357	untitled6330_1_1_20'	101.02	Partially	Yes	HD		HD, HBA						HD				HD	HD				HD	HBA				4	2
MegX	NP-025358	untitled6331_1_1_42'	99.42	Partially	Yes	HD		HD						HD				HD	HD			HBA	HD	HBA, HBD				4	2
MegX	NP-022077	untitled4850_1_1_43'	95.99	No	No	HD		HD, HBA					HBD	HD				HD		HD			HD	HD		HD		6	2
MegX	NP-014331	untitled3035_1_1_36'	95.55	Yes	Yes			HBA					HBD			HBD		HD	HD				HD	HD	HBA	HD		4	4
MegX	NP-025047	untitled6176_1_1_39'	94.67	Yes	Yes		HD	HD						HD			HBD	HD		HD				HD	HBA	HD	HD	7	2
MegX	NP-016504	untitled3537_1_1_34'	94.19	No	No			HD				HBD				HBD		HD		HD			HD	HD	HBA	HD		6	3
MegX	NP-019758	untitled4300_1_1_41'	91.87	Partially	No	HD		HD						HD														2	0
MegX	NP-007755	untitled1886_1_1_32'	91.62	No	No	HD		HD			HBA			HD				HD	HD	HD			HD	HD		HD		6	1
MegX	NP-022894	untitled5100_1_1_12'	91.49	Partially	No	HD		HD						HD			HBD							HBA, HBD				3	2
MegX	NP-023189	untitled5241_1_1_38'	91.09	No	No			HD	HD	HD	HBA			HD				HD		HD	HD		HD	HD		HD		7	1
MegX	NP-013061	untitled2808_1_1_35'	91.09	Partially	Yes			HD		HD								HD		HD		HBA	HD	HD		HD		5	1
MegX	NP-016468	untitled3529_1_1_30'	89.99	Yes	Yes	HD		HBA		HD				HD	HBD		HBD	HD		HD	HD	HBA	HD			HD		5	4
MegX	NP-024162	untitled5664_1_1_21'	89.91	No	No	HD	HD	HBA						HD				HD		HD	HD			HD		HD	HD	6	1
MegX	NP-016056	untitled3405_1_1_36'	89.33	No	No			HBA, HBD	HBD	HD					HBD	HBD		HD				HBA	HD		HBA			2	6
MegX	NP-008013	untitled1956_1_1_41'	88.83	Partially	Yes	HD		HD, HBA					HBD	HD						HD		IN	HD	HD, PI-PI	IN		HD	5	2
MegX	NP-023369	untitled5349_1_1_12'	88.58	No	No			HD		HD				HD				HD		HD	HD		HD	HD, PI-PI		HD		6	0
MegX	NP-002927	untitled889_1_1_0'	88.35	Partially	Yes	HD		HD		HD			HBD	HD			HBD	HD		HD			HD	HD		HD	HD	7	2
MegX	NP-023188	untitled5240_1_1_38'	88.29	No	No			HD		HD				HD				HD		HD	HD	HBA	HD	HD	HBA	HD		6	2
MegX	NP-000426	untitled144_1_1_16'	88.08	Partially	Yes	HD		HBA					HBD	HD						HD		IN, HBA		HD, PI-PI	IN		HD	4	3
MegX	NP-009004	untitled2192_1_1_24'	88.02	Partially	Yes	HD		HD, PI-PI		HD				HD				HD					HD	HBA, HBD	HBA			4	2
MegX	NP-003624	untitled1064_1_1_29'	86.58	No	No	HD								HD, PI-PI	HBD		HBD			HD		HBA		HD			HD	4	3
MegX	NP-012572	untitled2695_1_1_15'	86.50	Partially	No	HD	HD						HBD	HD		HBD	HBD								HBA			2	4
MegX	NP-001161	untitled409_1_1_29'	86.27	Yes	No			HBA										HD					HD	HBA, HBD	HBA			2	3
MegX	NP-000557	untitled196_1_1_45'	86.16	Partially	No				HBD							HBD		HD					HD	HBA	HBA			3	4
																												Rejected:	14
HBA: hydrogen bond (acceptor)																												Selected:	11
HBD: hydrogen bond (donor)
HD: hydrophobic interaction
IN: intermolecular interaction
PI-C: Pi-cation interaction
PI-PI: Pi-Pi interaction
SB: salt bridge
XB: halogen bond
Critical residues
Only one interaction per residue was considered.

## Sheet: Consensus_MegX
Selected compounds (MegX)
DockThor (n= 19)	GOLD (n= 11)		Compounds common to both programs were marked in red (n= 4).
NP-003966	NP-009525
NP-004110	NP-000426			Score		Total of specific interactions		Total of inespecific interactions		Total interactions
NP-004431	NP-002927			DockThor	Gold	PLIP	L Scouter	PLIP	L Scouter	PLIP	L Scouter
NP-015048	NP-008013		NP-016468	-10924	89.99	5	6	5	6	10	12
NP-015257	NP-009004		NP-025047	-12169	94.67	5	7	7	3	12	10
NP-016468	NP-013061		NP-025357	-11800	101.02	4	4	2	3	6	7
NP-016528	NP-014331		NP-025358	-11984	99.42	5	4	3	4	8	8
NP-020331	NP-016468
NP-020333	NP-025047					Only one interaction per residue was considered.
NP-022618	NP-025357
NP-022894	NP-025358
NP-023146
NP-023188
NP-023189
NP-024162
NP-024349
NP-025047
NP-025357
NP-025358

## Sheet: Docking_NatX
Database	Compound ID	Docking code	DockThor score (kcal/mol)	GOLD score
NatX	NAT10-367746	untitled6_1_1_2	-10049	89.47
NatX	NAT10-367754	untitled7_1_1_21	-10676	91.66
NatX	NAT10-367773	untitled10_1_1_45	-9209	78.61
NatX	NAT10-368001	untitled22_1_1_5	-10932	79.25
NatX	NAT10-368002	untitled23_1_1_1	-11045	86.39
NatX	NAT10-368352	untitled40_1_1_42	-11119	88.22
NatX	NAT11-274720	untitled61_1_1_14	-10890	87.76
NatX	NAT11-275090	untitled99_1_1_20	-10049	84.97
NatX	NAT11-276177	untitled161_1_1_36	-10107	77.26
NatX	NAT11-276182	untitled165_1_1_15	-10781	80.44
NatX	NAT11-287011	untitled617_1_1_14	-10273	76.79
NatX	NAT11-292353	untitled1137_1_1_40	-10768	80.53
NatX	NAT11-294910	untitled1169_1_1_27	-9768	74.59
NatX	NAT11-294915	untitled1170_1_1_45	-10515	77.86
NatX	NAT11-294916	untitled1171_1_1_49	-9592	72.38
NatX	NAT11-304085	untitled1276_1_1_30	-10503	83.84
NatX	NAT11-304095	untitled1280_1_1_31	-9974	85.24
NatX	NAT11-308613	untitled1300_1_1_40	-10946	78.19
NatX	NAT11-591579	untitled1467_1_1_11	-9752	80.24
NatX	NAT12-426912	untitled1484_1_1_37	-10191	104.07
NatX	NAT12-426918	untitled1487_1_1_22	-10374	101.67
NatX	NAT12-427104	untitled1494_1_1_41	-9230	86.11
NatX	NAT12-427168	untitled1499_1_1_44	-10680	85.68
NatX	NAT12-427174	untitled1500_1_1_42	-10858	91.72
NatX	NAT12-427590	untitled1509_1_1_6	-9647	94.88
NatX	NAT13-309189	untitled1724_1_1_5	-10042	91.28
NatX	NAT13-309255	untitled1749_1_1_49	-10159	111.10
NatX	NAT13-309317	untitled1770_1_1_15	-10726	105.00
NatX	NAT13-309321	untitled1773_1_1_6	-9995	107.09
NatX	NAT13-309323	untitled1774_1_1_20	-9741	102.58
NatX	NAT13-309324	untitled1775_1_1_6	-9647	98.48
NatX	NAT13-309328	untitled1776_1_1_8	-9846	92.76
NatX	NAT13-309332	untitled1779_1_1_3	-10580	98.68
NatX	NAT13-309344	untitled1782_1_1_6	-10481	97.80
NatX	NAT13-309365	untitled1785_1_1_6	-9718	97.10
NatX	NAT13-309368	untitled1787_1_1_6	-9276	89.66
NatX	NAT13-309376	untitled1792_1_1_3	-10030	90.28
NatX	NAT13-309409	untitled1798_1_1_47	-9911	93.61
NatX	NAT13-309431	untitled1810_1_1_27	-10156	102.81
NatX	NAT13-328802	untitled1841_1_1_22	-10377	101.38
NatX	NAT13-328804	untitled1843_1_1_20	-9871	103.19
NatX	NAT13-328806	untitled1845_1_1_48	-9744	104.20
NatX	NAT13-328811	untitled1849_1_1_9	-10324	93.20
NatX	NAT13-328812	untitled1850_1_1_57	-10021	80.76
NatX	NAT13-328813	untitled1851_1_1_5	-10906	103.71
NatX	NAT13-328818	untitled1855_1_1_12	-10318	92.86
NatX	NAT13-328828	untitled1862_1_1_40	-10227	82.26
NatX	NAT13-328835	untitled1867_1_1_47	-9590	83.88
NatX	NAT13-328841	untitled1870_1_1_30	-11729	94.82
NatX	NAT13-328847	untitled1871_1_1_44	-10119	82.82
NatX	NAT13-328848	untitled1872_1_1_48	-10280	84.73
NatX	NAT13-328850	untitled1874_1_1_33	-9799	76.89
NatX	NAT13-328912	untitled1901_1_1_43	-10682	94.11
NatX	NAT13-328913	untitled1902_1_1_5	-9974	99.97
NatX	NAT13-328961	untitled1921_1_1_9	-10037	90.32
NatX	NAT13-329011	untitled1933_1_1_7	-10460	90.35
NatX	NAT13-329058	untitled1946_1_1_5	-10091	97.54
NatX	NAT13-329078	untitled1955_1_1_43	-10281	94.71
NatX	NAT13-329085	untitled1960_1_1_5	-10454	97.62
NatX	NAT13-329086	untitled1961_1_1_5	-10405	92.55
NatX	NAT13-329105	untitled1967_1_1_5	-10214	98.90
NatX	NAT13-329135	untitled1977_1_1_46	-10546	107.78
NatX	NAT13-329136	untitled1978_1_1_43	-9717	104.86
NatX	NAT13-329138	untitled1979_1_1_14	-10751	105.46
NatX	NAT13-329139	untitled1980_1_1_6	-10618	109.69
NatX	NAT13-329141	untitled1981_1_1_7	-10537	96.86
NatX	NAT13-329148	untitled1983_1_1_11	-10459	110.40
NatX	NAT13-329153	untitled1986_1_1_49	-9116	96.50
NatX	NAT13-329154	untitled1987_1_1_16	-9416	97.56
NatX	NAT13-329175	untitled1993_1_1_5	-10300	98.81
NatX	NAT13-329177	untitled1995_1_1_10	-10408	94.48
NatX	NAT13-331770	untitled2040_1_1_3	-10387	97.34
NatX	NAT13-331771	untitled2041_1_1_3	-10852	101.74
NatX	NAT13-331775	untitled2042_1_1_7	-10456	101.02
NatX	NAT13-331777	untitled2043_1_1_4	-10831	101.83
NatX	NAT13-331942	untitled2055_1_1_3	-10566	100.96
NatX	NAT13-331946	untitled2057_1_1_8	-10525	103.19
NatX	NAT13-331948	untitled2058_1_1_3	-10688	101.18
NatX	NAT13-332211	untitled2070_1_1_4	-11346	90.57
NatX	NAT13-332220	untitled2075_1_1_38	-11153	101.08
NatX	NAT13-332222	untitled2076_1_1_38	-11315	99.52
NatX	NAT13-332241	untitled2084_1_1_2	-10364	101.78
NatX	NAT13-332247	untitled2087_1_1_37	-10823	102.79
NatX	NAT13-332691	untitled2121_1_1_8	-10296	88.68
NatX	NAT13-332931	untitled2151_1_1_4	-10610	85.63
NatX	NAT13-332948	untitled2158_1_1_28	-10854	97.65
NatX	NAT13-332949	untitled2159_1_1_21	-10307	97.52
NatX	NAT13-332967	untitled2165_1_1_35	-10732	95.23
NatX	NAT13-333171	untitled2181_1_1_1	-11269	87.63
NatX	NAT13-333207	untitled2195_1_1_38	-10846	107.03
NatX	NAT13-333395	untitled2203_1_1_20	-10985	99.60
NatX	NAT13-333635	untitled2235_1_1_5	-10847	102.94
NatX	NAT13-333645	untitled2239_1_1_13	-10758	93.64
NatX	NAT13-333651	untitled2242_1_1_8	-9670	91.07
NatX	NAT13-333662	untitled2247_1_1_36	-10310	91.48
NatX	NAT13-333674	untitled2253_1_1_0	-10413	104.05
NatX	NAT13-333687	untitled2256_1_1_47	-10859	105.32
NatX	NAT13-333891	untitled2272_1_1_4	-11511	87.52
NatX	NAT13-333902	untitled2277_1_1_40	-11408	92.06
NatX	NAT13-333927	untitled2286_1_1_38	-11115	97.87
NatX	NAT13-334349	untitled2293_1_1_39	-10336	104.23
NatX	NAT13-334355	untitled2296_1_1_1	-10641	103.16
NatX	NAT13-334361	untitled2299_1_1_40	-10638	97.45
NatX	NAT13-334371	untitled2303_1_1_37	-10578	91.59
NatX	NAT13-334388	untitled2310_1_1_43	-10257	94.28
NatX	NAT13-334401	untitled2315_1_1_6	-10243	100.56
NatX	NAT13-334407	untitled2317_1_1_42	-10733	106.53
NatX	NAT13-338581	untitled2596_1_1_34	-11080	87.16
NatX	NAT13-339283	untitled2657_1_1_43	-9326	89.93
NatX	NAT13-339285	untitled2658_1_1_12	-9495	91.91
NatX	NAT13-339308	untitled2676_1_1_21	-8853	89.29
NatX	NAT13-339310	untitled2677_1_1_45	-9076	91.51
NatX	NAT13-339360	untitled2693_1_1_47	-9756	100.09
NatX	NAT13-339383	untitled2715_1_1_47	-9178	87.42
NatX	NAT13-339385	untitled2717_1_1_20	-9349	88.25
NatX	NAT13-339447	untitled2756_1_1_39	-9195	74.31
NatX	NAT13-339460	untitled2764_1_1_20	-9157	91.43
NatX	NAT13-339464	untitled2765_1_1_29	-9811	89.60
NatX	NAT13-339483	untitled2776_1_1_39	-10202	96.81
NatX	NAT13-339490	untitled2780_1_1_27	-9440	86.74
NatX	NAT13-339508	untitled2796_1_1_19	-9627	88.63
NatX	NAT13-339510	untitled2797_1_1_43	-9786	91.73
NatX	NAT13-339535	untitled2819_1_1_10	-9546	95.87
NatX	NAT13-339538	untitled2821_1_1_26	-9498	94.67
NatX	NAT13-339539	untitled2822_1_1_37	-9539	93.47
NatX	NAT13-339549	untitled2831_1_1_20	-8970	94.65
NatX	NAT13-339550	untitled2832_1_1_26	-9631	104.57
NatX	NAT13-339563	untitled2843_1_1_46	-10172	83.74
NatX	NAT13-339564	untitled2844_1_1_36	-10319	94.66
NatX	NAT13-339565	untitled2845_1_1_28	-10808	97.28
NatX	NAT13-339610	untitled2883_1_1_0	-9336	87.22
NatX	NAT13-339633	untitled2899_1_1_45	-9137	86.44
NatX	NAT13-339635	untitled2901_1_1_6	-9665	96.65
NatX	NAT13-339637	untitled2902_1_1_30	-9074	83.33
NatX	NAT13-339638	untitled2903_1_1_45	-9805	87.35
NatX	NAT13-339639	untitled2904_1_1_41	-9710	93.06
NatX	NAT13-339649	untitled2913_1_1_22	-9021	86.77
NatX	NAT13-339651	untitled2915_1_1_35	-9376	102.88
NatX	NAT13-339674	untitled2935_1_1_45	-9667	91.95
NatX	NAT13-339712	untitled2943_1_1_33	-9357	84.86
NatX	NAT13-339713	untitled2944_1_1_45	-9791	91.69
NatX	NAT13-339714	untitled2945_1_1_41	-9469	95.88
NatX	NAT13-339718	untitled2948_1_1_10	-9011	79.25
NatX	NAT13-339724	untitled2954_1_1_42	-9513	89.08
NatX	NAT13-339726	untitled2956_1_1_38	-9629	102.51
NatX	NAT13-339737	untitled2963_1_1_39	-8769	88.91
NatX	NAT13-339738	untitled2964_1_1_43	-9567	89.73
NatX	NAT13-339739	untitled2965_1_1_48	-9612	91.70
NatX	NAT13-339749	untitled2974_1_1_16	-8939	88.36
NatX	NAT13-339751	untitled2976_1_1_44	-9558	102.49
NatX	NAT13-339763	untitled2984_1_1_46	-9333	86.81
NatX	NAT13-339764	untitled2985_1_1_27	-9393	88.61
NatX	NAT13-339765	untitled2986_1_1_25	-10159	90.70
NatX	NAT13-339774	untitled2993_1_1_32	-9059	84.72
NatX	NAT13-339775	untitled2994_1_1_39	-8885	93.35
NatX	NAT13-339776	untitled2995_1_1_26	-9034	93.20
NatX	NAT13-339810	untitled3020_1_1_14	-10230	105.69
NatX	NAT13-339858	untitled3042_1_1_48	-9621	98.77
NatX	NAT13-339860	untitled3044_1_1_32	-10240	98.66
NatX	NAT13-339883	untitled3064_1_1_17	-9203	87.57
NatX	NAT13-339885	untitled3066_1_1_34	-10078	91.11
NatX	NAT13-339983	untitled3069_1_1_28	-10385	99.83
NatX	NAT13-339984	untitled3070_1_1_19	-9730	93.73
NatX	NAT13-340042	untitled3075_1_1_33	-10574	102.73
NatX	NAT13-340153	untitled3079_1_1_23	-9684	89.89
NatX	NAT13-340154	untitled3080_1_1_18	-10608	98.41
NatX	NAT13-340155	untitled3081_1_1_11	-9718	87.95
NatX	NAT13-340161	untitled3082_1_1_37	-11028	99.96
NatX	NAT13-340325	untitled3088_1_1_37	-10257	93.94
NatX	NAT13-340447	untitled3097_1_1_22	-10568	95.03
NatX	NAT13-340495	untitled3098_1_1_15	-10229	84.52
NatX	NAT13-340498	untitled3099_1_1_36	-10399	102.45
NatX	NAT13-340499	untitled3100_1_1_27	-10879	97.77
NatX	NAT13-340505	untitled3101_1_1_27	-11020	94.27
NatX	NAT13-341019	untitled3109_1_1_26	-10746	85.24
NatX	NAT13-341035	untitled3111_1_1_27	-11235	97.59
NatX	NAT13-341061	untitled3112_1_1_8	-11169	98.27
NatX	NAT13-341062	untitled3113_1_1_49	-11261	103.09
NatX	NAT13-341497	untitled3119_1_1_30	-10524	83.62
NatX	NAT13-341531	untitled3121_1_1_25	-10431	81.58
NatX	NAT13-341532	untitled3122_1_1_32	-10269	79.47
NatX	NAT13-341964	untitled3150_1_1_45	-9604	96.09
NatX	NAT13-342444	untitled3153_1_1_45	-9736	100.52
NatX	NAT13-342448	untitled3155_1_1_23	-10572	85.97
NatX	NAT13-342450	untitled3156_1_1_20	-10854	85.25
NatX	NAT13-342453	untitled3157_1_1_12	-10059	88.32
NatX	NAT13-342457	untitled3159_1_1_5	-9873	86.27
NatX	NAT13-342459	untitled3160_1_1_28	-10457	84.71
NatX	NAT13-342475	untitled3164_1_1_30	-10889	99.76
NatX	NAT13-342492	untitled3166_1_1_19	-10330	90.42
NatX	NAT13-342690	untitled3169_1_1_42	-10036	86.39
NatX	NAT13-342694	untitled3171_1_1_16	-11386	96.76
NatX	NAT13-342695	untitled3172_1_1_21	-10693	95.24
NatX	NAT13-342698	untitled3175_1_1_43	-11091	87.15
NatX	NAT13-342699	untitled3176_1_1_39	-10393	83.70
NatX	NAT13-342702	untitled3178_1_1_27	-10893	86.49
NatX	NAT13-342705	untitled3179_1_1_37	-11315	87.28
NatX	NAT13-342743	untitled3184_1_1_5	-10376	98.45
NatX	NAT13-342929	untitled3188_1_1_35	-10374	95.00
NatX	NAT13-342934	untitled3191_1_1_30	-10529	93.66
NatX	NAT13-342935	untitled3192_1_1_23	-10482	91.78
NatX	NAT13-342944	untitled3199_1_1_25	-11345	92.37
NatX	NAT13-342945	untitled3200_1_1_31	-10493	84.40
NatX	NAT13-342974	untitled3208_1_1_16	-10694	96.97
NatX	NAT13-342983	untitled3210_1_1_7	-10431	98.96
NatX	NAT13-342993	untitled3213_1_1_30	-11073	87.62
NatX	NAT13-343170	untitled3214_1_1_15	-10243	86.46
NatX	NAT13-343172	untitled3215_1_1_11	-10395	91.73
NatX	NAT13-343173	untitled3216_1_1_34	-10099	82.35
NatX	NAT13-343176	untitled3217_1_1_33	-9844	77.79
NatX	NAT13-343177	untitled3218_1_1_8	-9933	87.22
NatX	NAT13-343178	untitled3219_1_1_16	-10956	92.87
NatX	NAT13-343179	untitled3220_1_1_31	-10847	85.45
NatX	NAT13-343180	untitled3221_1_1_26	-10291	85.52
NatX	NAT13-343181	untitled3222_1_1_29	-11288	91.34
NatX	NAT13-343182	untitled3223_1_1_8	-10008	86.77
NatX	NAT13-343211	untitled3224_1_1_46	-10107	88.40
NatX	NAT13-343212	untitled3225_1_1_18	-9957	81.06
NatX	NAT13-343236	untitled3226_1_1_21	-11216	93.89
NatX	NAT13-368637	untitled3227_1_1_42	-9737	94.11
NatX	NAT13-368644	untitled3230_1_1_48	-10531	106.37
NatX	NAT13-368653	untitled3234_1_1_11	-11520	96.44
NatX	NAT13-368654	untitled3235_1_1_33	-10153	84.11
NatX	NAT13-368656	untitled3237_1_1_22	-10735	96.07
NatX	NAT13-368657	untitled3238_1_1_11	-10335	89.13
NatX	NAT13-368658	untitled3239_1_1_16	-10261	95.11
NatX	NAT13-368670	untitled3244_1_1_48	-10568	110.59
NatX	NAT13-368689	untitled3248_1_1_43	-10365	108.15
NatX	NAT13-368693	untitled3249_1_1_47	-10370	106.37
NatX	NAT13-368697	untitled3250_1_1_44	-10156	103.03
NatX	NAT13-368700	untitled3251_1_1_47	-10452	99.85
NatX	NAT13-368877	untitled3252_1_1_38	-9815	85.90
NatX	NAT13-368885	untitled3255_1_1_21	-11612	85.82
NatX	NAT13-368891	untitled3256_1_1_19	-9939	82.59
NatX	NAT13-368892	untitled3257_1_1_5	-9985	91.67
NatX	NAT13-368894	untitled3258_1_1_28	-10722	87.08
NatX	NAT13-368895	untitled3259_1_1_31	-9913	88.46
NatX	NAT13-368914	untitled3260_1_1_22	-9840	83.73
NatX	NAT13-372896	untitled3273_1_1_35	-9838	96.66
NatX	NAT13-378853	untitled3275_1_1_8	-9823	82.65
NatX	NAT13-666754	untitled3288_1_1_45	-9828	80.51
NatX	NAT14-262480	untitled3298_1_1_0	-9592	92.13
NatX	NAT14-323581	untitled3406_1_1_0	-9664	90.38
NatX	NAT14-323584	untitled3407_1_1_25	-10007	87.74
NatX	NAT14-323585	untitled3408_1_1_0	-10319	95.26
NatX	NAT14-323589	untitled3410_1_1_24	-9752	88.92
NatX	NAT14-323599	untitled3413_1_1_0	-10140	90.23
NatX	NAT14-323602	untitled3414_1_1_34	-10108	90.15
NatX	NAT14-323603	untitled3415_1_1_0	-10392	93.23
NatX	NAT14-323733	untitled3436_1_1_42	-10047	86.35
NatX	NAT14-323736	untitled3437_1_1_48	-10249	90.90
NatX	NAT14-323737	untitled3438_1_1_3	-10650	100.15
NatX	NAT14-323741	untitled3440_1_1_48	-10143	94.06
NatX	NAT14-323748	untitled3443_1_1_30	-10099	84.64
NatX	NAT14-323751	untitled3446_1_1_20	-9939	90.44
NatX	NAT14-323753	untitled3447_1_1_24	-10276	92.32
NatX	NAT14-323755	untitled3449_1_1_9	-9940	93.55
NatX	NAT14-323759	untitled3452_1_1_48	-9994	84.70
NatX	NAT14-346399	untitled3727_1_1_33	-9640	98.71
NatX	NAT14-349934	untitled3738_1_1_0	-10562	91.95
NatX	NAT14-349943	untitled3741_1_1_35	-10163	82.00
NatX	NAT14-349951	untitled3742_1_1_42	-10772	81.41
NatX	NAT14-349966	untitled3748_1_1_49	-10916	92.24
NatX	NAT14-349968	untitled3750_1_1_2	-11311	95.71
NatX	NAT14-349972	untitled3753_1_1_17	-10983	96.57
NatX	NAT14-349974	untitled3754_1_1_44	-10655	100.37
NatX	NAT14-349983	untitled3759_1_1_0	-10748	95.52
NatX	NAT14-349994	untitled3765_1_1_4	-9951	82.67
NatX	NAT14-350012	untitled3778_1_1_35	-10198	91.32
NatX	NAT14-350019	untitled3784_1_1_9	-10508	100.62
NatX	NAT14-350052	untitled3793_1_1_16	-10149	80.80
NatX	NAT14-350059	untitled3797_1_1_4	-10171	92.47
NatX	NAT14-350063	untitled3799_1_1_29	-9462	86.14
NatX	NAT14-350066	untitled3801_1_1_44	-9603	86.71
NatX	NAT14-350099	untitled3803_1_1_20	-9790	91.15
NatX	NAT14-350111	untitled3805_1_1_42	-10216	81.71
NatX	NAT14-350114	untitled3808_1_1_22	-10127	87.97
NatX	NAT14-350123	untitled3816_1_1_35	-10216	93.31
NatX	NAT14-350126	untitled3819_1_1_42	-9977	93.32
NatX	NAT14-350128	untitled3821_1_1_2	-11153	96.15
NatX	NAT14-350132	untitled3824_1_1_17	-10878	89.89
NatX	NAT14-350134	untitled3826_1_1_44	-10246	101.22
NatX	NAT14-350139	untitled3831_1_1_30	-10806	102.95
NatX	NAT14-350143	untitled3833_1_1_49	-10564	90.66
NatX	NAT14-350146	untitled3835_1_1_17	-11077	100.87
NatX	NAT14-350191	untitled3857_1_1_6	-9989	97.99
NatX	NAT14-350199	untitled3862_1_1_29	-9424	89.82
NatX	NAT14-350200	untitled3863_1_1_17	-9641	88.67
NatX	NAT14-350216	untitled3868_1_1_8	-10106	92.07
NatX	NAT14-350239	untitled3875_1_1_42	-9637	91.59
NatX	NAT14-350242	untitled3877_1_1_41	-8596	82.61
NatX	NAT14-350354	untitled3906_1_1_3	-10334	88.20
NatX	NAT14-350376	untitled3923_1_1_32	-9926	83.21
NatX	NAT14-350394	untitled3926_1_1_37	-10136	97.19
NatX	NAT14-350398	untitled3929_1_1_19	-10131	85.62
NatX	NAT14-350399	untitled3930_1_1_31	-10108	94.74
NatX	NAT14-350405	untitled3934_1_1_21	-9996	85.70
NatX	NAT14-350416	untitled3945_1_1_39	-10461	89.27
NatX	NAT14-350419	untitled3948_1_1_35	-11554	99.97
NatX	NAT14-350434	untitled3957_1_1_31	-10559	92.64
NatX	NAT14-350456	untitled3976_1_1_49	-10223	83.54
NatX	NAT14-350459	untitled3979_1_1_40	-11364	98.42
NatX	NAT14-350463	untitled3980_1_1_0	-10562	91.86
NatX	NAT14-350511	untitled3983_1_1_28	-9512	75.44
NatX	NAT14-350532	untitled3989_1_1_20	-9856	94.86
NatX	NAT14-350572	untitled3994_1_1_26	-9946	99.88
NatX	NAT14-350591	untitled3996_1_1_6	-10397	85.12
NatX	NAT14-350594	untitled3997_1_1_23	-10473	91.92
NatX	NAT14-350599	untitled3999_1_1_38	-10146	88.44
NatX	NAT14-350678	untitled4008_1_1_35	-9977	88.52
NatX	NAT14-350681	untitled4009_1_1_42	-10007	96.12
NatX	NAT14-350685	untitled4010_1_1_37	-9235	86.18
NatX	NAT14-350696	untitled4013_1_1_4	-10417	96.64
NatX	NAT16-352427	untitled4142_1_1_40	-9956	96.82
NatX	NAT16-352522	untitled4144_1_1_40	-11223	94.71
NatX	NAT16-352566	untitled4146_1_1_36	-11834	98.22
NatX	NAT16-352630	untitled4158_1_1_49	-10505	98.33
NatX	NAT16-352634	untitled4160_1_1_33	-10620	86.74
NatX	NAT16-352635	untitled4161_1_1_2	-10818	100.35
NatX	NAT16-352636	untitled4162_1_1_26	-10850	84.09
NatX	NAT16-352687	untitled4168_1_1_12	-10511	89.57
NatX	NAT16-352845	untitled4192_1_1_37	-10320	91.49
NatX	NAT16-352846	untitled4193_1_1_36	-10520	94.12
NatX	NAT16-352854	untitled4196_1_1_30	-10354	99.20
NatX	NAT16-352861	untitled4199_1_1_0	-10265	96.92
NatX	NAT16-352862	untitled4200_1_1_35	-10389	89.33
NatX	NAT16-352863	untitled4201_1_1_24	-10712	95.91
NatX	NAT16-353086	untitled4210_1_1_23	-10242	96.17
NatX	NAT16-353129	untitled4219_1_1_34	-10036	88.07
NatX	NAT16-353166	untitled4223_1_1_11	-10313	84.44
NatX	NAT16-353170	untitled4224_1_1_22	-10608	79.33
NatX	NAT16-353171	untitled4225_1_1_47	-10359	80.54
NatX	NAT16-353369	untitled4252_1_1_38	-10627	99.17
NatX	NAT16-353373	untitled4254_1_1_27	-10606	100.73
NatX	NAT16-353394	untitled4261_1_1_23	-10669	86.83
NatX	NAT16-368410	untitled4270_1_1_22	-10278	94.65
NatX	NAT16-368416	untitled4273_1_1_21	-10466	100.34
NatX	NAT16-368429	untitled4276_1_1_25	-9766	93.54
NatX	NAT16-368430	untitled4277_1_1_45	-9831	94.77
NatX	NAT16-368435	untitled4278_1_1_45	-10325	87.36
NatX	NAT16-368441	untitled4283_1_1_26	-9991	86.53
NatX	NAT16-368443	untitled4285_1_1_29	-10896	87.48
NatX	NAT16-368447	untitled4288_1_1_45	-10871	93.05
NatX	NAT16-377154	untitled4290_1_1_48	-10231	92.57
NatX	NAT16-377605	untitled4294_1_1_39	-10251	85.39
NatX	NAT16-377608	untitled4295_1_1_33	-10015	88.60
NatX	NAT16-377616	untitled4297_1_1_26	-10817	98.56
NatX	NAT169-583461	untitled4445_1_1_34	-9562	75.68
NatX	NAT169-583504	untitled4487_1_1_43	-9658	86.26
NatX	NAT169-583606	untitled4584_1_1_46	-9753	89.50
NatX	NAT169-583641	untitled4615_1_1_20	-10138	95.17
NatX	NAT169-583642	untitled4616_1_1_31	-9977	99.19
NatX	NAT169-583644	untitled4618_1_1_36	-10705	93.67
NatX	NAT169-583660	untitled4634_1_1_35	-9775	87.45
NatX	NAT169-583764	untitled4729_1_1_40	-10019	97.20
NatX	NAT17-346938	untitled4757_1_1_1	-8973	76.42
NatX	NAT17-347031	untitled4807_1_1_29	-10153	86.96
NatX	NAT17-347033	untitled4809_1_1_8	-10181	87.83
NatX	NAT17-347123	untitled4851_1_1_28	-10898	85.22
NatX	NAT17-347132	untitled4858_1_1_11	-10767	93.31
NatX	NAT17-347133	untitled4859_1_1_22	-10365	89.37
NatX	NAT17-347194	untitled4886_1_1_14	-10427	87.52
NatX	NAT17-347201	untitled4893_1_1_29	-10331	89.44
NatX	NAT17-347330	untitled4930_1_1_48	-9213	79.72
NatX	NAT18-348381	untitled4988_1_1_32	-9733	79.56
NatX	NAT18-348383	untitled4989_1_1_48	-10057	84.31
NatX	NAT18-348393	untitled4993_1_1_38	-8734	76.44
NatX	NAT18-349165	untitled5213_1_1_33	-9624	78.88
NatX	NAT18-349167	untitled5214_1_1_49	-9922	82.80
NatX	NAT18-349702	untitled5306_1_1_43	-9514	85.13
NatX	NAT18-349717	untitled5311_1_1_41	-9152	80.96
NatX	NAT18-349728	untitled5318_1_1_41	-9547	84.02
NatX	NAT18-355004	untitled5357_1_1_9	-9155	73.18
NatX	NAT18-355010	untitled5358_1_1_24	-9365	74.83
NatX	NAT18-355020	untitled5360_1_1_17	-8953	71.05
NatX	NAT18-355021	untitled5361_1_1_23	-9344	77.90
NatX	NAT18-355027	untitled5363_1_1_27	-8351	67.48
NatX	NAT18-355036	untitled5364_1_1_9	-8639	68.66
NatX	NAT18-355045	untitled5365_1_1_21	-9121	77.81
NatX	NAT18-355050	untitled5366_1_1_30	-9451	83.77
NatX	NAT18-355058	untitled5369_1_1_33	-9533	93.27
NatX	NAT18-355060	untitled5370_1_1_49	-9202	78.99
NatX	NAT18-355172	untitled5375_1_1_12	-9913	85.74
NatX	NAT18-355177	untitled5377_1_1_5	-9850	82.14
NatX	NAT18-355198	untitled5380_1_1_39	-8692	85.18
NatX	NAT18-355199	untitled5381_1_1_48	-8980	83.03
NatX	NAT18-355258	untitled5398_1_1_12	-9451	76.85
NatX	NAT18-355270	untitled5399_1_1_38	-9168	72.20
NatX	NAT18-355282	untitled5401_1_1_10	-9356	75.03
NatX	NAT18-355287	untitled5403_1_1_28	-9631	84.47
NatX	NAT18-355295	untitled5405_1_1_32	-9808	94.01
NatX	NAT18-355297	untitled5406_1_1_26	-9313	81.21
NatX	NAT18-355399	untitled5410_1_1_33	-9953	82.95
NatX	NAT18-355403	untitled5412_1_1_34	-10304	92.06
NatX	NAT18-355429	untitled5422_1_1_32	-9773	78.70
NatX	NAT18-355477	untitled5440_1_1_8	-9875	75.26
NatX	NAT18-355482	untitled5441_1_1_5	-9773	78.29
NatX	NAT18-355488	untitled5443_1_1_12	-9782	83.92
NatX	NAT18-355494	untitled5444_1_1_10	-9479	80.64
NatX	NAT18-355496	untitled5445_1_1_4	-9949	77.17
NatX	NAT18-355497	untitled5446_1_1_7	-11346	88.85
NatX	NAT18-355507	untitled5447_1_1_38	-9614	74.20
NatX	NAT18-355508	untitled5448_1_1_31	-9313	76.15
NatX	NAT18-355514	untitled5449_1_1_41	-9238	86.19
NatX	NAT18-355516	untitled5450_1_1_33	-9646	78.54
NatX	NAT18-355520	untitled5452_1_1_40	-9753	82.45
NatX	NAT18-355525	untitled5454_1_1_30	-10047	85.90
NatX	NAT18-355531	untitled5456_1_1_29	-10046	88.05
NatX	NAT18-355714	untitled5460_1_1_8	-9634	77.20
NatX	NAT18-355715	untitled5461_1_1_2	-9405	75.89
NatX	NAT18-355716	untitled5462_1_1_33	-9102	72.66
NatX	NAT18-355719	untitled5464_1_1_7	-9530	77.08
NatX	NAT18-355724	untitled5466_1_1_6	-10120	82.28
NatX	NAT18-355725	untitled5467_1_1_11	-9507	87.42
NatX	NAT18-355730	untitled5468_1_1_7	-9583	81.46
NatX	NAT18-355731	untitled5469_1_1_4	-9212	73.74
NatX	NAT18-355732	untitled5470_1_1_37	-9563	80.60
NatX	NAT18-355734	untitled5471_1_1_7	-10253	84.53
NatX	NAT18-355736	untitled5472_1_1_16	-9751	79.07
NatX	NAT18-355737	untitled5473_1_1_7	-9470	77.72
NatX	NAT18-355738	untitled5474_1_1_9	-8568	70.97
NatX	NAT18-355744	untitled5475_1_1_30	-9149	73.73
NatX	NAT18-355745	untitled5476_1_1_25	-8952	74.15
NatX	NAT18-355747	untitled5477_1_1_2	-8884	71.19
NatX	NAT18-355753	untitled5478_1_1_49	-9361	82.33
NatX	NAT18-355757	untitled5479_1_1_35	-9939	82.56
NatX	NAT18-355762	untitled5481_1_1_28	-9769	82.43
NatX	NAT18-355768	untitled5483_1_1_30	-9777	82.54
NatX	NAT18-355771	untitled5484_1_1_18	-9337	79.46
NatX	NAT18-355793	untitled5488_1_1_16	-9512	72.81
NatX	NAT18-355804	untitled5490_1_1_18	-9445	83.73
NatX	NAT18-355809	untitled5491_1_1_14	-9476	76.25
NatX	NAT18-355810	untitled5492_1_1_9	-9092	74.28
NatX	NAT18-355811	untitled5493_1_1_31	-9490	79.27
NatX	NAT18-355812	untitled5494_1_1_6	-9578	79.47
NatX	NAT18-355815	untitled5495_1_1_31	-9728	80.58
NatX	NAT18-355823	untitled5496_1_1_36	-9167	69.43
NatX	NAT18-355832	untitled5497_1_1_38	-9252	84.38
NatX	NAT18-355835	untitled5498_1_1_16	-9294	80.22
NatX	NAT18-356041	untitled5506_1_1_29	-10979	92.76
NatX	NAT18-356048	untitled5508_1_1_34	-10401	87.80
NatX	NAT18-356049	untitled5509_1_1_42	-10411	89.83
NatX	NAT18-356052	untitled5511_1_1_37	-10570	89.22
NatX	NAT18-356069	untitled5514_1_1_15	-10807	98.50
NatX	NAT18-356075	untitled5515_1_1_32	-10126	94.56
NatX	NAT18-356309	untitled5530_1_1_34	-9820	92.24
NatX	NAT18-356346	untitled5541_1_1_17	-10035	84.46
NatX	NAT18-356347	untitled5542_1_1_8	-9595	80.64
NatX	NAT18-356351	untitled5543_1_1_8	-9929	78.93
NatX	NAT18-356363	untitled5544_1_1_14	-9551	75.04
NatX	NAT18-356369	untitled5545_1_1_8	-9858	85.24
NatX	NAT18-356527	untitled5569_1_1_34	-9039	67.43
NatX	NAT18-356820	untitled5580_1_1_8	-9849	76.59
NatX	NAT18-356821	untitled5581_1_1_4	-9606	80.14
NatX	NAT18-356822	untitled5582_1_1_33	-9635	81.78
NatX	NAT18-356825	untitled5583_1_1_5	-9762	79.83
NatX	NAT18-356843	untitled5586_1_1_5	-9698	74.45
NatX	NAT18-356857	untitled5588_1_1_39	-9203	90.81
NatX	NAT18-382143	untitled5663_1_1_18	-10102	73.83
NatX	NAT18-382148	untitled5666_1_1_27	-10062	85.83
NatX	NAT18-382153	untitled5668_1_1_49	-10610	80.29
NatX	NAT18-382154	untitled5669_1_1_24	-9884	83.80
NatX	NAT18-382159	untitled5671_1_1_28	-10059	79.67
NatX	NAT18-382162	untitled5672_1_1_31	-10124	79.02
NatX	NAT18-382166	untitled5674_1_1_36	-10650	79.59
NatX	NAT18-382167	untitled5675_1_1_28	-9957	82.56
NatX	NAT18-382183	untitled5680_1_1_12	-9787	81.55
NatX	NAT18-382188	untitled5682_1_1_14	-9714	94.43
NatX	NAT18-382196	untitled5684_1_1_14	-10037	96.61
NatX	NAT18-382211	untitled5690_1_1_21	-10053	87.19
NatX	NAT18-383003	untitled5718_1_1_8	-9748	74.10
NatX	NAT18-383004	untitled5719_1_1_2	-9504	80.56
NatX	NAT18-383005	untitled5720_1_1_35	-9259	72.76
NatX	NAT18-383008	untitled5721_1_1_7	-9599	73.57
NatX	NAT18-383023	untitled5722_1_1_3	-9807	74.97
NatX	NAT18-383026	untitled5723_1_1_16	-9774	81.21
NatX	NAT18-383028	untitled5724_1_1_11	-8753	70.09
NatX	NAT18-383035	untitled5725_1_1_25	-9078	74.48
NatX	NAT18-383041	untitled5726_1_1_34	-8814	83.20
NatX	NAT18-383043	untitled5727_1_1_29	-9519	81.40
NatX	NAT18-383046	untitled5729_1_1_47	-9402	74.02
NatX	NAT18-383047	untitled5730_1_1_36	-9647	78.33
NatX	NAT18-383051	untitled5731_1_1_23	-9748	86.43
NatX	NAT18-383084	untitled5740_1_1_8	-9089	73.31
NatX	NAT18-383089	untitled5741_1_1_7	-9023	73.81
NatX	NAT18-383107	untitled5742_1_1_15	-9377	77.71
NatX	NAT18-383108	untitled5743_1_1_7	-8977	75.36
NatX	NAT18-383124	untitled5744_1_1_46	-8894	77.64
NatX	NAT18-383165	untitled5749_1_1_49	-9937	84.06
NatX	NAT18-383169	untitled5752_1_1_40	-9562	84.89
NatX	NAT18-383170	untitled5753_1_1_28	-9618	79.22
NatX	NAT18-383172	untitled5755_1_1_14	-10419	93.63
NatX	NAT18-383175	untitled5757_1_1_38	-10313	82.86
NatX	NAT18-383176	untitled5758_1_1_42	-10298	93.56
NatX	NAT18-428427	untitled5766_1_1_30	-8888	73.54
NatX	NAT18-428435	untitled5769_1_1_26	-9157	74.16
NatX	NAT18-428955	untitled5822_1_1_32	-9914	83.86
NatX	NAT18-429043	untitled5838_1_1_27	-10141	78.40
NatX	NAT18-429054	untitled5845_1_1_42	-9307	68.89
NatX	NAT18-429069	untitled5853_1_1_30	-10445	77.00
NatX	NAT18-432634	untitled6043_1_1_21	-9767	76.84
NatX	NAT18-432660	untitled6059_1_1_25	-9705	76.17
NatX	NAT18-432702	untitled6077_1_1_27	-9356	76.39
NatX	NAT18-437856	untitled6165_1_1_44	-8538	72.71
NatX	NAT18-575805	untitled6351_1_1_20	-9759	88.63
NatX	NAT19-347686	untitled6397_1_1_12	-9153	78.07
NatX	NAT19-347696	untitled6400_1_1_4	-9225	76.22
NatX	NAT19-350907	untitled6409_1_1_22	-9234	77.90
NatX	NAT19-350917	untitled6410_1_1_37	-9308	74.19
NatX	NAT19-353803	untitled6567_1_1_42	-9890	84.97
NatX	NAT19-353820	untitled6577_1_1_26	-10587	91.98
NatX	NAT19-353930	untitled6631_1_1_40	-10667	92.58
NatX	NAT19-354105	untitled6690_1_1_34	-10137	94.58
NatX	NAT19-551236	untitled6757_1_1_17	-8574	81.64
NatX	NAT19-551422	untitled6812_1_1_42	-9559	87.33
NatX	NAT19-551722	untitled6930_1_1_41	-9015	76.57
NatX	NAT22-366452	untitled7612_1_1_12	-10568	75.07
NatX	NAT22-366456	untitled7614_1_1_25	-10532	84.97
NatX	NAT22-366459	untitled7616_1_1_21	-10814	80.38
NatX	NAT22-366461	untitled7617_1_1_12	-10380	79.44
NatX	NAT22-366463	untitled7618_1_1_12	-10588	76.52
NatX	NAT22-366468	untitled7619_1_1_24	-10503	79.23
NatX	NAT22-366522	untitled7627_1_1_10	-10512	72.43
NatX	NAT22-366526	untitled7629_1_1_4	-10304	72.67
NatX	NAT22-366767	untitled7639_1_1_13	-11087	83.21
NatX	NAT22-366771	untitled7641_1_1_27	-11130	80.92
NatX	NAT22-366774	untitled7642_1_1_21	-11216	84.01
NatX	NAT22-366776	untitled7643_1_1_13	-11257	80.19
NatX	NAT22-366778	untitled7644_1_1_13	-11389	83.35
NatX	NAT22-367338	untitled7667_1_1_29	-10425	83.70
NatX	NAT22-367341	untitled7668_1_1_26	-10787	79.30
NatX	NAT22-367345	untitled7669_1_1_14	-10301	78.07
NatX	NAT22-367350	untitled7670_1_1_27	-10364	79.81
NatX	NAT22-367351	untitled7671_1_1_30	-10639	78.35
NatX	NAT22-367400	untitled7674_1_1_3	-10569	75.65
NatX	NAT22-381032	untitled7843_1_1_10	-10653	70.97
NatX	NAT22-381565	untitled7866_1_1_13	-10798	76.67
NatX	NAT22-381570	untitled7868_1_1_26	-10734	84.62
NatX	NAT22-381573	untitled7870_1_1_22	-10998	77.42
NatX	NAT22-381575	untitled7871_1_1_12	-10641	73.91
NatX	NAT22-381577	untitled7872_1_1_13	-10793	78.13
NatX	NAT22-381693	untitled7878_1_1_13	-10738	77.88
NatX	NAT22-381698	untitled7881_1_1_10	-10797	82.07
NatX	NAT22-381703	untitled7883_1_1_13	-10544	77.57
NatX	NAT22-381705	untitled7884_1_1_12	-10746	75.47
NatX	NAT2-252192	untitled8224_1_1_33	-10269	92.93
NatX	NAT225-569350	untitled8404_1_1_46	-10314	93.37
NatX	NAT225-569430	untitled8415_1_1_47	-10449	92.59
NatX	NAT225-569434	untitled8416_1_1_29	-10164	80.45
NatX	NAT231-583970	untitled8618_1_1_41	-11198	94.89
NatX	NAT2-327432	untitled8907_1_1_27	-10211	71.96
NatX	NAT23-379539	untitled9024_1_1_39	-9723	100.54
NatX	NAT23-379934	untitled9059_1_1_33	-9938	90.11
NatX	NAT23-380265	untitled9094_1_1_17	-10150	85.57
NatX	NAT23-380291	untitled9099_1_1_31	-9601	82.50
NatX	NAT23-380460	untitled9114_1_1_43	-9853	86.93
NatX	NAT23-390970	untitled9241_1_1_33	-10367	91.46
NatX	NAT23-390972	untitled9243_1_1_30	-10558	90.03
NatX	NAT23-390977	untitled9245_1_1_0	-9774	85.28
NatX	NAT23-391128	untitled9296_1_1_36	-9935	81.02
NatX	NAT23-391132	untitled9297_1_1_19	-9678	86.12
NatX	NAT23-391141	untitled9301_1_1_45	-10505	83.93
NatX	NAT2-343868	untitled9396_1_1_48	-10019	79.45
NatX	NAT2-343927	untitled9398_1_1_24	-10471	79.25
NatX	NAT2-343935	untitled9399_1_1_23	-10690	80.24
NatX	NAT2-343937	untitled9400_1_1_36	-10532	79.26
NatX	NAT2-343996	untitled9405_1_1_21	-10570	81.64
NatX	NAT240-601675	untitled9419_1_1_13	-10730	91.95
NatX	NAT240-601690	untitled9433_1_1_28	-9885	97.95
NatX	NAT240-601692	untitled9435_1_1_41	-9898	81.54
NatX	NAT240-601897	untitled9594_1_1_38	-9714	83.76
NatX	NAT240-601956	untitled9644_1_1_20	-9708	83.71
NatX	NAT240-601967	untitled9654_1_1_34	-9907	80.06
NatX	NAT240-601970	untitled9657_1_1_6	-10302	98.33
NatX	NAT240-601986	untitled9672_1_1_35	-9865	87.43
NatX	NAT240-601987	untitled9673_1_1_32	-10059	96.63
NatX	NAT249-590867	untitled10622_1_1_47	-10342	83.16
NatX	NAT249-591415	untitled10740_1_1_46	-9904	76.79
NatX	NAT26-346494	untitled11387_1_1_13	-9763	88.52
NatX	NAT26-346495	untitled11388_1_1_28	-9957	88.92
NatX	NAT263-588412	untitled11508_1_1_3	-9265	86.03
NatX	NAT263-588574	untitled11558_1_1_14	-9433	88.54
NatX	NAT263-588685	untitled11621_1_1_25	-9785	94.07
NatX	NAT263-588698	untitled11628_1_1_30	-9915	92.65
NatX	NAT263-588911	untitled11741_1_1_19	-8929	78.51
NatX	NAT263-588918	untitled11745_1_1_40	-8742	77.64
NatX	NAT263-588934	untitled11756_1_1_2	-9800	88.84
NatX	NAT263-588977	untitled11774_1_1_22	-9771	100.32
NatX	NAT263-588981	untitled11776_1_1_47	-9316	94.29
NatX	NAT26-503565	untitled11808_1_1_5	-9161	81.08
NatX	NAT26-503673	untitled11827_1_1_10	-10368	90.91
NatX	NAT26-503725	untitled11844_1_1_9	-9765	81.30
NatX	NAT26-503907	untitled11867_1_1_4	-9834	92.58
NatX	NAT26-503909	untitled11869_1_1_1	-10272	82.87
NatX	NAT26-503916	untitled11871_1_1_44	-9818	90.79
NatX	NAT26-503918	untitled11872_1_1_5	-10562	94.61
NatX	NAT26-503919	untitled11873_1_1_7	-10055	85.23
NatX	NAT26-503920	untitled11874_1_1_3	-10285	81.97
NatX	NAT26-503922	untitled11875_1_1_5	-9674	80.67
NatX	NAT26-503924	untitled11876_1_1_3	-9893	82.93
NatX	NAT26-503925	untitled11877_1_1_5	-10285	90.71
NatX	NAT26-503929	untitled11878_1_1_40	-9717	84.49
NatX	NAT26-503935	untitled11879_1_1_46	-9587	89.15
NatX	NAT26-503936	untitled11880_1_1_28	-9944	81.70
NatX	NAT26-503937	untitled11881_1_1_36	-10331	92.10
NatX	NAT26-503942	untitled11882_1_1_42	-10040	87.94
NatX	NAT26-503953	untitled11885_1_1_14	-10094	84.82
NatX	NAT26-503987	untitled11892_1_1_26	-10605	88.32
NatX	NAT26-504027	untitled11901_1_1_49	-10917	85.87
NatX	NAT26-504039	untitled11903_1_1_42	-10505	80.62
NatX	NAT26-504042	untitled11904_1_1_37	-10253	76.23
NatX	NAT26-504060	untitled11905_1_1_10	-10552	89.50
NatX	NAT26-504067	untitled11909_1_1_14	-9462	79.66
NatX	NAT26-504074	untitled11912_1_1_37	-9177	78.92
NatX	NAT26-504085	untitled11916_1_1_39	-9561	90.54
NatX	NAT26-504092	untitled11918_1_1_38	-9877	89.21
NatX	NAT26-504094	untitled11919_1_1_39	-9459	79.21
NatX	NAT26-504101	untitled11922_1_1_48	-9873	85.93
NatX	NAT26-504107	untitled11926_1_1_42	-9618	84.46
NatX	NAT26-504114	untitled11928_1_1_34	-9458	75.48
NatX	NAT26-505356	untitled11959_1_1_5	-9553	84.49
NatX	NAT26-505358	untitled11960_1_1_20	-9181	79.13
NatX	NAT26-505393	untitled11965_1_1_27	-10395	81.82
NatX	NAT26-505436	untitled11967_1_1_8	-10012	85.30
NatX	NAT26-505438	untitled11969_1_1_6	-9596	78.34
NatX	NAT26-505475	untitled11973_1_1_28	-10782	90.00
NatX	NAT26-505480	untitled11974_1_1_5	-10776	94.80
NatX	NAT26-505541	untitled11984_1_1_4	-11300	89.06
NatX	NAT26-505543	untitled11985_1_1_3	-9743	86.65
NatX	NAT26-505546	untitled11986_1_1_9	-10976	93.83
NatX	NAT26-505548	untitled11987_1_1_8	-10522	95.59
NatX	NAT26-505555	untitled11988_1_1_44	-10582	93.59
NatX	NAT26-505588	untitled11991_1_1_28	-10343	79.45
NatX	NAT26-505636	untitled11993_1_1_28	-9714	80.23
NatX	NAT26-505639	untitled11996_1_1_40	-9462	92.24
NatX	NAT26-505642	untitled11997_1_1_42	-9548	87.97
NatX	NAT26-505644	untitled11998_1_1_36	-9423	82.93
NatX	NAT26-505666	untitled12000_1_1_34	-9569	82.91
NatX	NAT27-401447	untitled13199_1_1_16	-9852	80.15
NatX	NAT27-401449	untitled13201_1_1_22	-10545	74.30
NatX	NAT27-401450	untitled13202_1_1_47	-10356	78.91
NatX	NAT27-401452	untitled13204_1_1_27	-10696	93.47
NatX	NAT27-401467	untitled13216_1_1_19	-10635	84.01
NatX	NAT27-401468	untitled13217_1_1_22	-10958	93.30
NatX	NAT27-401470	untitled13219_1_1_39	-11175	105.69
NatX	NAT274-593623	untitled13422_1_1_8	-10267	83.66
NatX	NAT27-501581	untitled13824_1_1_46	-10948	87.58
NatX	NAT27-501586	untitled13828_1_1_40	-11031	84.41
NatX	NAT27-501591	untitled13832_1_1_48	-10450	92.84
NatX	NAT28-402078	untitled14316_1_1_34	-11047	90.44
NatX	NAT28-402083	untitled14317_1_1_47	-10562	88.12
NatX	NAT28-403751	untitled14394_1_1_44	-10161	86.08
NatX	NAT28-406852	untitled14572_1_1_35	-10310	93.09
NatX	NAT28-406859	untitled14574_1_1_35	-10917	84.77
NatX	NAT28-410431	untitled14720_1_1_43	-10887	98.89
NatX	NAT28-410495	untitled14734_1_1_49	-10054	88.43
NatX	NAT28-411215	untitled14741_1_1_36	-10574	95.32
NatX	NAT28-411279	untitled14750_1_1_48	-10011	85.02
NatX	NAT28-411327	untitled14754_1_1_44	-10669	95.39
NatX	NAT28-411352	untitled14757_1_1_45	-11033	100.43
NatX	NAT28-411434	untitled14769_1_1_48	-10859	93.60
NatX	NAT28-411999	untitled14780_1_1_35	-10794	99.23
NatX	NAT28-412003	untitled14781_1_1_33	-10898	98.71
NatX	NAT28-412055	untitled14793_1_1_27	-11061	99.19
NatX	NAT28-412057	untitled14795_1_1_35	-11134	100.79
NatX	NAT28-412063	untitled14797_1_1_38	-10180	91.78
NatX	NAT28-412559	untitled14823_1_1_41	-11277	105.19
NatX	NAT28-412895	untitled14839_1_1_36	-10527	101.56
NatX	NAT28-413391	untitled14865_1_1_30	-10236	87.75
NatX	NAT28-413444	untitled14867_1_1_32	-10433	96.71
NatX	NAT28-416617	untitled14946_1_1_9	-11643	100.30
NatX	NAT28-416626	untitled14949_1_1_5	-11352	101.31
NatX	NAT28-416629	untitled14952_1_1_9	-10941	97.78
NatX	NAT28-416630	untitled14953_1_1_37	-10771	93.85
NatX	NAT28-416632	untitled14954_1_1_38	-10919	97.04
NatX	NAT28-416633	untitled14955_1_1_4	-10973	97.85
NatX	NAT28-416636	untitled14957_1_1_4	-10552	92.55
NatX	NAT28-416642	untitled14961_1_1_25	-11091	93.33
NatX	NAT28-416941	untitled14965_1_1_9	-11552	100.34
NatX	NAT28-417648	untitled14982_1_1_16	-11237	86.70
NatX	NAT28-417651	untitled14983_1_1_16	-10919	85.20
NatX	NAT286-598177	untitled15152_1_1_44	-10070	87.83
NatX	NAT289-602832	untitled15841_1_1_68	-9849	72.29
NatX	NAT289-602833	untitled15842_1_1_36	-10247	74.83
NatX	NAT289-602835	untitled15844_1_1_40	-10730	85.84
NatX	NAT289-602876	untitled15883_1_1_41	-10230	79.01
NatX	NAT289-602877	untitled15884_1_1_43	-10493	80.05
NatX	NAT289-602878	untitled15885_1_1_44	-10504	84.15
NatX	NAT289-603048	untitled16034_1_1_40	-10218	78.04
NatX	NAT289-603050	untitled16036_1_1_45	-10459	82.87
NatX	NAT301-629262	untitled16949_1_1_31	-10722	82.27
NatX	NAT301-629263	untitled16950_1_1_31	-10859	85.38
NatX	NAT3-155328	untitled18844_1_1_36	-9931	92.20
NatX	NAT319-604787	untitled19079_1_1_14	-9901	87.09
NatX	NAT319-605072	untitled19271_1_1_5	-11082	104.57
NatX	NAT319-605082	untitled19281_1_1_6	-10285	102.85
NatX	NAT319-605087	untitled19286_1_1_26	-10342	97.63
NatX	NAT319-605088	untitled19287_1_1_30	-10674	96.29
NatX	NAT3-210773	untitled19453_1_1_8	-10835	88.06
NatX	NAT3-313024	untitled19522_1_1_12	-10846	83.74
NatX	NAT3-313026	untitled19524_1_1_40	-11594	91.45
NatX	NAT3-313029	untitled19525_1_1_14	-10899	86.08
NatX	NAT3-328340	untitled19644_1_1_33	-10587	80.43
NatX	NAT3-328343	untitled19646_1_1_1	-10859	87.07
NatX	NAT3-328349	untitled19650_1_1_3	-10682	84.17
NatX	NAT3-328440	untitled19677_1_1_2	-10721	84.03
NatX	NAT3-328441	untitled19678_1_1_0	-9677	81.44
NatX	NAT3-328442	untitled19679_1_1_30	-10567	86.25
NatX	NAT3-328520	untitled19696_1_1_49	-10704	86.62
NatX	NAT349-609020	untitled20132_1_1_11	-10175	88.03
NatX	NAT349-609038	untitled20143_1_1_28	-10861	98.58
NatX	NAT349-609039	untitled20144_1_1_21	-10835	98.49
NatX	NAT349-609042	untitled20147_1_1_14	-11018	90.76
NatX	NAT349-609044	untitled20149_1_1_16	-10116	97.79
NatX	NAT349-609201	untitled20243_1_1_39	-9571	89.62
NatX	NAT349-609202	untitled20244_1_1_22	-9713	94.96
NatX	NAT349-609213	untitled20254_1_1_23	-9557	88.03
NatX	NAT349-609221	untitled20262_1_1_25	-10213	93.86
NatX	NAT349-609222	untitled20263_1_1_39	-10107	90.15
NatX	NAT349-609549	untitled20305_1_1_10	-10660	97.94
NatX	NAT349-609551	untitled20307_1_1_11	-11317	95.15
NatX	NAT349-609552	untitled20308_1_1_13	-10892	89.05
NatX	NAT349-609554	untitled20310_1_1_15	-10202	91.61
NatX	NAT349-609709	untitled20363_1_1_46	-9775	89.58
NatX	NAT349-609710	untitled20364_1_1_30	-9009	90.21
NatX	NAT349-609711	untitled20365_1_1_0	-9338	96.55
NatX	NAT349-609712	untitled20366_1_1_2	-9477	96.03
NatX	NAT349-609720	untitled20373_1_1_40	-9254	91.05
NatX	NAT349-609721	untitled20374_1_1_30	-9874	99.91
NatX	NAT349-609723	untitled20376_1_1_37	-9283	94.96
NatX	NAT349-609725	untitled20378_1_1_27	-9822	93.21
NatX	NAT349-609726	untitled20379_1_1_18	-10253	99.11
NatX	NAT349-609731	untitled20384_1_1_21	-9908	90.80
NatX	NAT349-609732	untitled20385_1_1_4	-9896	89.29
NatX	NAT349-609733	untitled20386_1_1_22	-9455	84.35
NatX	NAT349-609742	untitled20392_1_1_8	-10278	102.17
NatX	NAT36-504344	untitled21481_1_1_19	-10634	94.22
NatX	NAT36-504351	untitled21484_1_1_22	-10321	105.44
NatX	NAT36-504376	untitled21497_1_1_11	-10854	99.61
NatX	NAT36-504394	untitled21507_1_1_15	-10708	86.35
NatX	NAT36-504401	untitled21509_1_1_42	-10304	96.36
NatX	NAT36-504851	untitled21654_1_1_10	-10091	108.22
NatX	NAT36-504876	untitled21666_1_1_35	-9855	101.33
NatX	NAT36-504926	untitled21672_1_1_24	-10693	97.56
NatX	NAT36-504944	untitled21681_1_1_35	-10427	93.26
NatX	NAT36-504950	untitled21683_1_1_35	-10183	103.43
NatX	NAT36-504951	untitled21684_1_1_37	-10066	108.83
NatX	NAT37-533701	untitled23503_1_1_29	-9327	83.91
NatX	NAT37-533801	untitled23509_1_1_18	-9720	85.19
NatX	NAT37-533951	untitled23562_1_1_35	-10032	98.57
NatX	NAT37-534037	untitled23599_1_1_19	-9980	90.37
NatX	NAT37-534198	untitled23653_1_1_20	-10252	97.28
NatX	NAT37-534332	untitled23708_1_1_42	-10241	94.03
NatX	NAT39-346569	untitled23941_1_1_48	-10043	93.70
NatX	NAT39-500850	untitled24168_1_1_44	-9799	93.78
NatX	NAT39-500888	untitled24174_1_1_41	-9441	86.33
NatX	NAT39-500896	untitled24176_1_1_48	-10043	96.70
NatX	NAT41-530067	untitled24796_1_1_22	-9990	79.60
NatX	NAT41-530068	untitled24797_1_1_47	-10130	81.58
NatX	NAT41-530070	untitled24799_1_1_49	-9709	78.81
NatX	NAT41-530075	untitled24804_1_1_30	-9724	80.12
NatX	NAT41-530078	untitled24807_1_1_31	-10174	79.40
NatX	NAT41-530109	untitled24832_1_1_4	-9888	84.84
NatX	NAT41-530118	untitled24839_1_1_10	-10303	85.05
NatX	NAT41-530122	untitled24843_1_1_28	-10468	92.66
NatX	NAT41-530126	untitled24844_1_1_8	-10306	81.62
NatX	NAT41-530136	untitled24851_1_1_41	-10002	77.39
NatX	NAT41-530143	untitled24857_1_1_28	-9974	77.81
NatX	NAT41-530146	untitled24860_1_1_28	-9997	85.21
NatX	NAT41-530158	untitled24871_1_1_42	-10407	82.33
NatX	NAT41-530169	untitled24879_1_1_21	-9934	78.74
NatX	NAT41-530170	untitled24880_1_1_47	-10225	81.19
NatX	NAT41-530172	untitled24882_1_1_49	-9735	79.87
NatX	NAT41-530177	untitled24887_1_1_30	-9740	77.80
NatX	NAT41-530180	untitled24890_1_1_31	-10209	83.42
NatX	NAT41-530207	untitled24909_1_1_37	-9885	76.55
NatX	NAT41-530211	untitled24913_1_1_16	-9907	83.71
NatX	NAT41-530212	untitled24914_1_1_44	-9804	78.30
NatX	NAT41-530220	untitled24918_1_1_33	-10216	82.82
NatX	NAT41-530228	untitled24921_1_1_32	-10325	84.81
NatX	NAT41-530231	untitled24922_1_1_24	-9817	71.24
NatX	NAT41-530237	untitled24926_1_1_21	-10016	82.26
NatX	NAT41-530238	untitled24927_1_1_46	-10210	76.32
NatX	NAT41-530245	untitled24933_1_1_29	-10189	82.21
NatX	NAT41-530248	untitled24936_1_1_31	-10088	83.48
NatX	NAT41-530261	untitled24949_1_1_21	-10099	80.83
NatX	NAT41-530279	untitled24965_1_1_39	-9779	79.05
NatX	NAT41-530282	untitled24968_1_1_40	-10192	79.64
NatX	NAT41-530381	untitled25026_1_1_8	-9930	77.55
NatX	NAT41-530384	untitled25029_1_1_8	-10298	82.87
NatX	NAT41-530390	untitled25035_1_1_20	-10303	82.31
NatX	NAT41-530396	untitled25039_1_1_13	-10781	89.69
NatX	NAT41-530398	untitled25041_1_1_16	-10239	80.92
NatX	NAT41-530430	untitled25071_1_1_45	-10605	88.50
NatX	NAT41-530433	untitled25073_1_1_37	-10751	92.41
NatX	NAT41-530449	untitled25088_1_1_43	-9780	78.21
NatX	NAT41-530452	untitled25091_1_1_43	-9734	74.56
NatX	NAT41-530476	untitled25114_1_1_40	-9884	73.77
NatX	NAT41-530483	untitled25120_1_1_21	-9737	77.47
NatX	NAT41-530486	untitled25123_1_1_21	-9843	72.81
NatX	NAT41-530492	untitled25129_1_1_42	-9797	73.82
NatX	NAT41-530496	untitled25133_1_1_35	-10041	78.17
NatX	NAT41-530498	untitled25135_1_1_42	-10207	84.19
NatX	NAT41-530500	untitled25137_1_1_43	-9746	74.76
NatX	NAT41-530530	untitled25165_1_1_24	-10096	84.44
NatX	NAT41-530532	untitled25167_1_1_40	-10556	88.31
NatX	NAT41-530535	untitled25170_1_1_33	-10622	88.65
NatX	NAT41-530551	untitled25183_1_1_19	-10554	84.71
NatX	NAT41-530554	untitled25186_1_1_19	-10359	86.01
NatX	NAT41-530560	untitled25192_1_1_40	-10293	83.29
NatX	NAT41-530566	untitled25198_1_1_30	-10711	86.28
NatX	NAT41-530568	untitled25200_1_1_35	-10208	82.80
NatX	NAT41-530569	untitled25201_1_1_46	-10761	83.90
NatX	NAT41-530600	untitled25231_1_1_40	-10639	87.18
NatX	NAT41-535463	untitled25315_1_1_39	-9915	77.79
NatX	NAT43-558858	untitled25484_1_1_5	-10196	94.23
NatX	NAT43-559273	untitled25598_1_1_33	-10379	99.30
NatX	NAT43-559274	untitled25599_1_1_33	-10229	93.74
NatX	NAT43-559313	untitled25622_1_1_41	-9576	89.84
NatX	NAT43-559348	untitled25639_1_1_8	-9554	94.51
NatX	NAT47-560592	untitled26259_1_1_48	-9861	76.88
NatX	NAT501-630559	untitled27172_1_1_8	-10146	80.52
NatX	NAT501-630612	untitled27206_1_1_24	-9753	89.41
NatX	NAT501-630763	untitled27304_1_1_7	-10123	81.41
NatX	NAT501-630767	untitled27308_1_1_40	-10266	85.75
NatX	NAT501-630832	untitled27369_1_1_5	-10102	85.40
NatX	NAT501-630871	untitled27407_1_1_11	-9926	75.75
NatX	NAT501-630887	untitled27423_1_1_2	-10635	80.50
NatX	NAT501-630897	untitled27432_1_1_0	-9920	75.39
NatX	NAT501-630899	untitled27434_1_1_0	-10015	71.34
NatX	NAT501-630907	untitled27441_1_1_5	-10044	82.12
NatX	NAT501-630908	untitled27442_1_1_6	-10032	81.66
NatX	NAT501-630910	untitled27444_1_1_9	-10033	81.65
NatX	NAT501-630932	untitled27461_1_1_28	-9880	76.88
NatX	NAT501-630980	untitled27501_1_1_36	-10018	82.05
NatX	NAT504-645287	untitled28410_1_1_13	-9822	80.79
NatX	NAT50-557397	untitled28900_1_1_21	-9839	91.85
NatX	NAT505-631417	untitled29009_1_1_43	-10122	73.15
NatX	NAT505-631479	untitled29070_1_1_42	-10608	82.99
NatX	NAT510-645441	untitled29710_1_1_10	-9858	80.16
NatX	NAT510-645447	untitled29716_1_1_26	-10522	83.68
NatX	NAT510-645546	untitled29814_1_1_40	-10401	82.35
NatX	NAT510-645553	untitled29821_1_1_8	-10441	78.46
NatX	NAT5-257066	untitled30652_1_1_8	-10990	79.34
NatX	NAT6-267883	untitled31056_1_1_8	-9666	88.84
NatX	NAT6-269609	untitled31099_1_1_3	-10109	85.08
NatX	NAT6-269612	untitled31100_1_1_45	-9956	83.23
NatX	NAT6-269619	untitled31104_1_1_6	-10108	79.32
NatX	NAT6-269653	untitled31119_1_1_6	-10435	94.28
NatX	NAT6-270058	untitled31236_1_1_17	-10200	83.43
NatX	NAT6-270259	untitled31271_1_1_17	-10592	87.40
NatX	NAT6-270321	untitled31298_1_1_32	-10323	81.63
NatX	NAT6-296362	untitled31459_1_1_35	-10776	79.43
NatX	NAT6-297175	untitled31486_1_1_49	-10330	75.00
NatX	NAT6-297320	untitled31496_1_1_34	-9711	82.14
NatX	NAT6-298331	untitled31542_1_1_30	-11583	91.63
NatX	NAT6-298337	untitled31545_1_1_29	-10779	92.96
NatX	NAT6-298338	untitled31546_1_1_29	-10453	87.27
NatX	NAT6-298356	untitled31549_1_1_26	-10759	79.98
NatX	NAT6-298373	untitled31552_1_1_34	-10815	86.33
NatX	NAT6-298398	untitled31558_1_1_23	-10478	88.79
NatX	NAT6-298405	untitled31561_1_1_23	-10679	87.74
NatX	NAT6-298418	untitled31565_1_1_26	-11068	86.65
NatX	NAT6-298419	untitled31566_1_1_27	-11049	85.70
NatX	NAT6-298423	untitled31567_1_1_23	-10664	84.69
NatX	NAT6-298514	untitled31583_1_1_46	-10152	93.98
NatX	NAT6-298522	untitled31586_1_1_20	-10979	79.37
NatX	NAT6-298528	untitled31588_1_1_42	-10444	89.03
NatX	NAT6-298535	untitled31590_1_1_41	-11300	89.54
NatX	NAT6-298560	untitled31597_1_1_37	-10710	93.97
NatX	NAT6-298580	untitled31605_1_1_26	-10715	88.20
NatX	NAT6-298595	untitled31608_1_1_46	-10329	94.86
NatX	NAT6-298602	untitled31612_1_1_42	-10533	79.53
NatX	NAT6-298603	untitled31613_1_1_20	-10419	85.12
NatX	NAT6-298609	untitled31615_1_1_42	-11012	89.54
NatX	NAT6-298616	untitled31617_1_1_40	-10552	88.31
NatX	NAT6-298641	untitled31623_1_1_36	-10808	92.87
NatX	NAT6-298647	untitled31627_1_1_49	-10995	96.40
NatX	NAT6-298662	untitled31631_1_1_18	-10700	88.84
NatX	NAT6-299654	untitled31642_1_1_16	-10195	74.44
NatX	NAT6-304371	untitled31664_1_1_17	-10051	84.69
NatX	NAT6-304392	untitled31668_1_1_0	-10066	88.61
NatX	NAT6-304413	untitled31674_1_1_44	-9874	85.91
NatX	NAT6-305764	untitled31699_1_1_23	-9748	74.19
NatX	NAT6-306305	untitled31742_1_1_39	-10424	82.12
NatX	NAT6-306329	untitled31743_1_1_23	-10298	83.00
NatX	NAT6-306334	untitled31744_1_1_33	-10405	88.55
NatX	NAT6-306354	untitled31747_1_1_21	-10575	88.12
NatX	NAT6-306477	untitled31759_1_1_42	-10486	89.25
NatX	NAT6-318357	untitled31807_1_1_47	-10039	89.22
NatX	NAT6-318358	untitled31808_1_1_47	-10988	91.54
NatX	NAT6-318372	untitled31816_1_1_17	-10171	83.77
NatX	NAT6-318376	untitled31818_1_1_11	-10092	89.63
NatX	NAT6-318379	untitled31819_1_1_49	-10112	80.36
NatX	NAT6-318458	untitled31832_1_1_23	-10362	91.01
NatX	NAT6-318466	untitled31838_1_1_45	-10346	91.45
NatX	NAT6-318796	untitled31861_1_1_32	-10349	82.69
NatX	NAT6-318807	untitled31863_1_1_18	-10013	92.10
NatX	NAT6-318810	untitled31865_1_1_15	-10190	94.62
NatX	NAT6-318815	untitled31869_1_1_41	-10311	95.69
NatX	NAT6-318816	untitled31870_1_1_41	-10403	92.31
NatX	NAT6-318822	untitled31873_1_1_16	-10403	92.30
NatX	NAT6-318826	untitled31874_1_1_8	-10214	94.18
NatX	NAT6-318840	untitled31882_1_1_42	-10489	91.88
NatX	NAT6-318853	untitled31886_1_1_26	-10255	84.48
NatX	NAT6-319027	untitled31887_1_1_15	-10027	88.60
NatX	NAT6-319049	untitled31890_1_1_15	-10301	91.94
NatX	NAT6-319111	untitled31895_1_1_49	-9611	82.03
NatX	NAT6-319514	untitled31937_1_1_49	-9611	86.57
NatX	NAT6-319548	untitled31949_1_1_45	-10127	88.96
NatX	NAT6-319552	untitled31950_1_1_18	-10392	88.21
NatX	NAT6-319554	untitled31951_1_1_6	-9912	92.81
NatX	NAT6-319555	untitled31952_1_1_6	-10508	88.22
NatX	NAT6-319556	untitled31953_1_1_6	-9815	90.34
NatX	NAT6-319565	untitled31956_1_1_6	-10315	89.38
NatX	NAT6-319571	untitled31958_1_1_46	-10596	84.96
NatX	NAT6-319583	untitled31963_1_1_11	-9264	77.91
NatX	NAT6-319674	untitled31993_1_1_42	-10084	92.24
NatX	NAT6-319681	untitled31994_1_1_34	-10532	90.54
NatX	NAT6-320222	untitled32013_1_1_34	-10415	82.09
NatX	NAT6-320230	untitled32016_1_1_47	-10319	89.48
NatX	NAT6-320262	untitled32030_1_1_15	-10291	95.36
NatX	NAT6-320273	untitled32032_1_1_12	-10140	88.48
NatX	NAT6-320289	untitled32041_1_1_41	-9151	76.15
NatX	NAT6-320291	untitled32042_1_1_26	-9460	82.54
NatX	NAT6-321174	untitled32077_1_1_46	-11007	93.63
NatX	NAT6-321298	untitled32094_1_1_20	-10289	91.86
NatX	NAT6-321304	untitled32097_1_1_17	-10168	73.21
NatX	NAT6-321316	untitled32104_1_1_31	-9582	82.08
NatX	NAT6-321318	untitled32106_1_1_13	-9913	83.98
NatX	NAT6-321321	untitled32107_1_1_7	-10226	92.23
NatX	NAT6-321322	untitled32108_1_1_20	-9990	91.48
NatX	NAT6-321324	untitled32109_1_1_8	-10398	97.37
NatX	NAT6-321325	untitled32110_1_1_44	-9812	89.74
NatX	NAT6-321326	untitled32111_1_1_10	-10292	94.28
NatX	NAT6-321335	untitled32112_1_1_16	-10652	95.43
NatX	NAT6-321341	untitled32114_1_1_46	-10821	86.20
NatX	NAT6-321350	untitled32119_1_1_44	-10165	77.16
NatX	NAT6-321353	untitled32120_1_1_25	-9572	85.07
NatX	NAT6-321365	untitled32124_1_1_35	-9601	89.81
NatX	NAT6-321955	untitled32146_1_1_31	-11013	97.36
NatX	NAT6-321961	untitled32147_1_1_32	-10371	100.16
NatX	NAT6-321962	untitled32148_1_1_38	-11067	101.05
NatX	NAT6-322195	untitled32165_1_1_12	-10307	86.54
NatX	NAT6-322198	untitled32166_1_1_39	-10386	88.15
NatX	NAT6-322214	untitled32167_1_1_11	-10047	89.30
NatX	NAT6-322403	untitled32179_1_1_48	-10114	91.21
NatX	NAT6-322418	untitled32185_1_1_22	-10107	90.17
NatX	NAT6-322481	untitled32187_1_1_35	-10394	86.48
NatX	NAT6-324213	untitled32189_1_1_48	-10779	99.15
NatX	NAT6-324215	untitled32191_1_1_47	-10369	99.82
NatX	NAT6-324225	untitled32195_1_1_43	-10278	93.62
NatX	NAT6-324231	untitled32199_1_1_11	-10308	95.43
NatX	NAT6-324256	untitled32208_1_1_15	-10574	97.34
NatX	NAT6-324268	untitled32213_1_1_37	-10195	92.30
NatX	NAT6-324286	untitled32217_1_1_23	-9796	87.32
NatX	NAT6-324287	untitled32218_1_1_23	-10621	91.09
NatX	NAT6-324292	untitled32219_1_1_9	-10560	95.35
NatX	NAT6-324295	untitled32220_1_1_25	-10742	93.80
NatX	NAT6-324296	untitled32221_1_1_24	-10002	96.22
NatX	NAT6-324317	untitled32225_1_1_9	-11005	95.34
NatX	NAT6-324320	untitled32227_1_1_9	-9693	84.06
NatX	NAT6-324323	untitled32228_1_1_47	-9458	86.29
NatX	NAT7-254314	untitled32320_1_1_27	-10345	85.72
NatX	NAT8-282814	untitled32594_1_1_49	-11065	82.66
NatX	NAT8-282819	untitled32595_1_1_41	-11008	82.29
NatX	NAT8-282822	untitled32596_1_1_35	-10624	70.43
NatX	NAT8-282835	untitled32597_1_1_36	-10533	73.86
NatX	NAT8-282852	untitled32603_1_1_39	-11194	74.66
NatX	NAT8-282867	untitled32607_1_1_35	-11250	82.05
NatX	NAT8-282868	untitled32608_1_1_28	-10771	82.16
NatX	NAT8-282883	untitled32613_1_1_49	-11601	87.96
NatX	NAT8-282884	untitled32614_1_1_37	-10544	79.92
NatX	NAT8-282899	untitled32617_1_1_39	-10564	80.81
NatX	NAT8-282932	untitled32621_1_1_40	-11242	88.14
NatX	NAT8-282974	untitled32628_1_1_4	-10791	85.84
NatX	NAT8-282979	untitled32629_1_1_41	-10914	85.19

## Sheet: Top-100 NatX_DockThor
						Interactions with amino acid residues analyzed by PLIP program
Database	Compound ID	Docking code	Score (Dockthor)	Selected (Yes/No)	VAL 87C	PHE 88C	THR 90C	ALA 91C	ASP 92C	TYR 93C	THR 94C	PHE 95C	PRO 96C	SER 101C	PHE 103C	MET 105C	PHE 108C	LYS 110C	TYR 291C	PHE 293C	ARG 294C	TYR 295C	ALA 296C	LYS 297C	ILE 310C	VAL 312C	ARG 316C	PHE 95E	TRP 167E	PHE 293E	ARG 294E	TYR 295E	ALA 296E	TYR 298E	THR 94A	PHE 95A	PRO 96A	LEU 97A	GLN 98A	Total of specific interactions	Polar interactions
NatX	NAT16-352566	untitled4146_1_1_36	-11834	Yes		HD									HD,HD			XB		HD,HD		HD		PI-C	HD		HD							HD,HBA,HBD			HD			4	2
NatX	NAT13-328841	untitled1870_1_1_30	-11729	Yes		HD					HBA	PI-PI			HD		PI-PI					HD		HBD			HD												HBD	4	5
NatX	NAT28-416617	untitled14946_1_1_9	-11643	Yes								HD			HD		PI-PI	HBD		HD,HD		PI-PI			HD									HD			HD			5	1
NatX	NAT13-368885	untitled3255_1_1_21	-11612	No				HBA			HBA	HD,HD			HD					HD,PI-PI		HD,HD															HD,HD	XB		2	2
NatX	NAT8-282883	untitled32613_1_1_49	-11601	Yes						HBA		HD,HD,HD,HD,XB		XB	HD					HD,HD		HD,HBD				HD						HD,HD		HD,HBD,HBA						4	3
NatX	NAT3-313026	untitled19524_1_1_40	-11594	Yes		HD			HD			HD,HD,HD			HD,HD				HD	HD,HD				HBD			HD							HD					HBD	4	2
NatX	NAT6-298331	untitled31542_1_1_30	-11583	No								HD										HBA,HBD,PI-PI		PI-C	HD					HD,HD										3	2
NatX	NAT14-350419	untitled3948_1_1_35	-11554	Yes		HD,HD						HD			HD		HD	HD		HD		HD,HD		PI-C	HD							HD		HD,HBD			HD			6	2
NatX	NAT28-416941	untitled14965_1_1_9	-11552	Yes								HD,HD						HBD		HD		HD,PI-PI		PI-C	HD							HD		HD			HD			4	2
NatX	NAT13-368653	untitled3234_1_1_11	-11520	Yes		HD,HD			HD,HBA			HD,HD,HD,HD,PI-PI			HD,HD,HD							PI-C		PI-C	HD		HD							HD						6	3
NatX	NAT13-333891	untitled2272_1_1_4	-11511	No				HBA			HBA	HD	HD		HD,HD,HD				HD	HD,HD								HD				PI-PI	HBD	HBD						2	4
NatX	NAT13-333902	untitled2277_1_1_40	-11408	No				HBA			HBA	HD			HD					HD,HD		HD										HD,HD					HD			2	2
NatX	NAT22-366778	untitled7644_1_1_13	-11389	Yes		HD						HD,HD			HD		PI-PI			HD		PI-PI		PI-C,PI-C	HD		HD							HD			HD			6	1
NatX	NAT13-342694	untitled3171_1_1_16	-11386	Yes		HD			HBA			HD, PI-PI			HD,HD					HD,PI-PI		PI-C		HBD,PI-C	HD									HD		HD			HBD	6	4
NatX	NAT14-350459	untitled3979_1_1_40	-11364	Yes		HD						HD,HD,HD			HD,HD			HBD	HBA	HD				PI-C	HD		HD							HD			HD		HBD	4	4
NatX	NAT28-416626	untitled14949_1_1_5	-11352	Yes								HD,HD			HD		PI-PI	HBD		HD		PI-PI		PI-C	HD									HD			HD			5	2
NatX	NAT13-332211	untitled2070_1_1_4	-11346	No				HBA			HBA	HD	HD		HD					HD		HD						HD				PI-PI	HBD	HBD						3	4
NatX	NAT18-355497	untitled5446_1_1_7	-11346	Yes		HD,HD			HD			HD,HD,HD			HD,HD					HD		HD		HBD			HD		HD					HD,HBA						5	2
NatX	NAT13-342944	untitled3199_1_1_25	-11345	No						HBA	HBA	HD								HD						HD								HBD						3	3
NatX	NAT349-609551	untitled20307_1_1_11	-11317	No		HD							XB	XB	HD		PI-PI							HBD	HD		HD												HBD	3	2
NatX	NAT13-332222	untitled2076_1_1_38	-11315	No				HBA			HBA	HD			HD					HD, PI-PI		HD										HD					HD			2	2
NatX	NAT13-342705	untitled3179_1_1_37	-11315	Yes					HD,HBA			HD,HD, PI-PI			HD,HD			HBD		HD, PI-PI		PI-C		PI-C	HD		HD												HBD	4	5
NatX	NAT14-349968	untitled3750_1_1_2	-11311	No		HD,HD																HD				HD		HD				PI-PI		HD						4	0
NatX	NAT26-505541	untitled11984_1_1_4	-11300	Yes		HD			HBA			HD			HD					HD,HD		HD,HD,PI-PI		PI-C	HD												HD			5	2
NatX	NAT6-298535	untitled31590_1_1_41	-11300	Yes				HBA,HBA				HD								HD,PI-PI		HD,HD,HBD		PI-C	HD									HBD			HD		HBD	4	5
NatX	NAT13-343181	untitled3222_1_1_29	-11288	No								HD			HD							PI-PI			HD											HD	HD			3	0
NatX	NAT28-412559	untitled14823_1_1_41	-11277	No								HD			HD							HD,HBD,PI-PI		PI-C	HD															3	2
NatX	NAT13-333171	untitled2181_1_1_1	-11269	No				HBA			HBA	HD			HD					HD, PI-PI		HD,HD						HD				PI-PI	HBD							2	3
NatX	NAT13-341062	untitled3113_1_1_49	-11261	Yes		HD						HD,HD,PI-PI			HD					HD		HD		HBD										HBD,HBA,HBA		HD	HD			4	2
NatX	NAT22-366776	untitled7643_1_1_13	-11257	Yes		HD					HBA	PI-PI					PI-PI			HD		PI-PI		PI-C, PI-C	HD					HD		HD								5	2
NatX	NAT8-282867	untitled32607_1_1_35	-11250	No						HBA		HD,HD,HD			HD					HD,HD		HD,HBD					HD	HD				HD		HD,HBD,HBA			HD			3	2
NatX	NAT8-282932	untitled32621_1_1_40	-11242	Yes				HBA	HBA			HD,HD						HBD		HD		HD,HD		PI-C	HD									HD,HBD			HD			5	5
NatX	NAT28-417648	untitled14982_1_1_16	-11237	No		HD,HD			HD			PI-PI	HD			HD				HD		HD										HD,PI-PI								5	0
NatX	NAT13-341035	untitled3111_1_1_27	-11235	Yes					HD			HD, PI-PI			HD,HD					HD				HBD,PI-C	HD									HD			HD			4	1
NatX	NAT16-352522	untitled4144_1_1_40	-11223	Yes		HD						HD			HD,HD			HBD		HD,HD,π		HD		PI-C	HD									HBD,HBA			HD,HD			5	4
NatX	NAT13-343236	untitled3226_1_1_21	-11216	No				HBA				HD,HD			HD					HD,HD,PI-PI		HD,HD,HD,HBD										PI-PI		HBD						3	3
NatX	NAT22-366774	untitled7642_1_1_21	-11216	Yes		HD		HBA		HBA		HD,HD	HD									HD		HBD, PI-C	HD									HBA						5	4
NatX	NAT231-583970	untitled8618_1_1_41	-11198	Yes		HD					HBA	HD,PI-PI			HD					HD,HD		PI-PI		PI-C	HD												HD		HBD	4	3
NatX	NAT8-282852	untitled32603_1_1_39	-11194	No						HBA		HD,HD,HD			HD					HD,HD		HD,HBD					HD					HD,HD		HD,HBD,HBA			HD			3	3
NatX	NAT27-401470	untitled13219_1_1_39	-11175	Yes				HBA,HBA	HBD			HD,PI-PI			HD					HD		PI-C		HBD						HD		PI-PI		HBD			XB		XB	4	4
NatX	NAT13-341061	untitled3112_1_1_8	-11169	Yes		HD,HD			HBA,HBA			HD			HD					HD,HD				HBD					HD					HD,HBD			HD			4	3
NatX	NAT13-332220	untitled2075_1_1_38	-11153	No				HBA			HBA	HD			HD					PI-PI		HD										HD,HD								2	2
NatX	NAT14-350128	untitled3821_1_1_2	-11153	Yes		HD,HD			HD													HD		PI-C		HD		HD	HD			PI-PI		HD,HBD						5	2
NatX	NAT28-412057	untitled14795_1_1_35	-11134	No								HD,HD,HD			HD					HD				PI-C	HD							HD		HD,HD						3	1
NatX	NAT22-366771	untitled7641_1_1_27	-11130	Yes	HD,HD			HBA	HBA			HD								HD				PI-C	HD									HD		HD,HD	HD			4	3
NatX	NAT10-368352	untitled40_1_1_42	-11119	Yes		HD					HBA						PI-PI	HBD		HD				PI-C	HD	HD						HD,HD		HBD						5	4
NatX	NAT13-333927	untitled2286_1_1_38	-11115	Yes		HD			HD,HBA			HD,HD								HD	HD,HD			HBD		HD								HD						5	2
NatX	NAT13-342698	untitled3175_1_1_43	-11091	Yes		HD			HD,HBA			HD,HD			HD,HD					HD,HD, PI-PI		PI-C		HBD, PI-C	HD									HD					HBD	6	4
NatX	NAT28-416642	untitled14961_1_1_25	-11091	Yes		HD		HBA				HD,HD,PI-PI										HD,HD		HBD,PI-C	HD	HD						HD		HBA,HBD						6	3
NatX	NAT22-366767	untitled7639_1_1_13	-11087	Yes		HD					HBA											HD,HBD		PI-C	HD							PI-PI		HD,HBA,HBD						4	4
NatX	NAT319-605072	untitled19271_1_1_5	-11082	No		HD					HBA		HD		HD					HD				HBD,PI-C		HD,HD				HD		PI-PI								2	2
NatX	NAT13-338581	untitled2596_1_1_34	-11080	Yes		HD			HD									HBD		HD,HD	HBA	HD,HD		HBD	HD										HD		HD			4	3
NatX	NAT14-350146	untitled3835_1_1_17	-11077	No		HD,HD							HD									HD						HD				PI-PI		HD						3	0
NatX	NAT13-342993	untitled3213_1_1_30	-11073	No				HBA				HD	HD		HD					HD,HD,PI-PI		HD,HD								HD		PI-PI				HD			HBD	2	2
NatX	NAT6-298418	untitled31565_1_1_26	-11068	Yes		PI-PI			HD			PI-PI										HD		HBD					HD					HD,HBD						5	2
NatX	NAT6-321962	untitled32148_1_1_38	-11067	Yes				HBA			HD	PI-PI			HD			HBD		HD		HD,HD,HBD,PI-PI		PI-C	HD									HBD,HBA			HD			4	5
NatX	NAT8-282814	untitled32594_1_1_49	-11065	Yes				HBA	HBA			HD								HD		HD,HD,HD,HBD				HD						HD	HBD				HD			4	4
NatX	NAT28-412055	untitled14793_1_1_27	-11061	Yes		HD			HD			HD	HD		HD					HD				PI-C	HD			HD		HD				HD,HD						5	1
NatX	NAT6-298419	untitled31566_1_1_27	-11049	No		HD		HBA				HD,HD	HD											HBD,PI-C	HD			HD				HD								3	2
NatX	NAT28-402078	untitled14316_1_1_34	-11047	No											HD					HD,HD		PI-PI															HD			1	0
NatX	NAT10-368002	untitled23_1_1_1	-11045	Yes		HD						PI-PI	HD					XBS		HD				PI-C	HD							PI-PI		HBD						4	2
NatX	NAT28-411352	untitled14757_1_1_45	-11033	Yes		HD						HD			HD			HBD		HD,HD		HD,PI-PI		PI-C	HD									HD			HD			5	2
NatX	NAT27-501586	untitled13828_1_1_40	-11031	No				HBA				PI-PI,PI-PI								HD		HD		HBD								HD		HBD,HBA		HD	HD			3	3
NatX	NAT13-340161	untitled3082_1_1_37	-11028	Yes		HD			HD			HD,HD			HD			HBD		HD,HD		HBA		HBD, PI-C	HD					HD				HBA			HD			6	4
NatX	NAT13-340505	untitled3101_1_1_27	-11020	No											HD					HD,HD		HD,HD			HD							HD		HD		HD	HD			3	0
NatX	NAT349-609042	untitled20147_1_1_14	-11018	Yes		HD			HBA						HD			XB		HD		HD		PI-C	HD														HBD	4	3
NatX	NAT6-321955	untitled32146_1_1_31	-11013	No				HBA,HBA				HD,HD			HD					HD		HD,HBD,PI-PI												HD,HBD			HD			3	3
NatX	NAT6-298609	untitled31615_1_1_42	-11012	No														HBD						PI-C	HD															1	2
NatX	NAT8-282819	untitled32595_1_1_41	-11008	No				HBA				HD										HD,HD,HD,HBD										HD,HBA,HBD	HBD				HD			2	3
NatX	NAT6-321174	untitled32077_1_1_46	-11007	Yes		HD			HBA		HBA									HD		PI-PI		HBD, PI-C	HD									HD						5	3
NatX	NAT6-324317	untitled32225_1_1_9	-11005	No							HBA	HD								HD		HBD, PI-PI, PI-PI		SB																2	2
NatX	NAT22-381573	untitled7870_1_1_22	-10998	Yes		HD		HBA		HBA												HD		HBD	HD							HD		HBA						4	4
NatX	NAT6-298647	untitled31627_1_1_49	-10995	No														HBD						PI-C	HD	HD						HD								2	2
NatX	NAT5-257066	untitled30652_1_1_8	-10990	No								HD,HD	HD									HD,HD		HBD		HD		HD		HD		HD,PI-PI								3	1
NatX	NAT6-318358	untitled31808_1_1_47	-10988	No							HBA	HD			HD					HD		PI-PI														HD	HD		HBD	2	2
NatX	NAT13-333395	untitled2203_1_1_20	-10985	No					HD,HBA,HBA			HD	HD							HD				HBD, PI-C	HD					HD		PI-PI								3	2
NatX	NAT14-349972	untitled3753_1_1_17	-10983	Yes		HD,HD			HD			HD	HD									HD		PI-C				HD												4	1
NatX	NAT18-356041	untitled5506_1_1_29	-10979	Yes		HD,HD			HBA			HD			HD					HD				PI-C	HD		HD													4	2
NatX	NAT6-298522	untitled31586_1_1_20	-10979	No		HD,HD						HD						HBD						HBD, PI-C								HD,HD		HD						3	2
NatX	NAT26-505546	untitled11986_1_1_9	-10976	Yes		PI-PI			HD			HD	HD							HD		HD,HBD		HBD		HD			HD	HD		HD		HD						6	2
NatX	NAT28-416633	untitled14955_1_1_4	-10973	Yes								HD,HD			HD		PI-PI	HBD				HD,HBD,PI-PI			HD															4	2
NatX	NAT27-401468	untitled13217_1_1_22	-10958	No				HBA				HD,HD								HD				HBD							XB	HD,HD		HBA,HBD		HD	HD			2	3
NatX	NAT13-343178	untitled3219_1_1_16	-10956	No								HD			HD							PI-PI			HD											HD	HD			3	0
NatX	NAT27-501581	untitled13824_1_1_46	-10948	No				HBA				PI-PI,PI-PI								HD				HBD								PI-PI		HBD,HBA		HD	HD			2	3
NatX	NAT11-308613	untitled1300_1_1_40	-10946	Yes		HD			HBA						HD		HD		HD	HD		HD,HD		HBD,PI-C	HD		HD												HBD	4	2
NatX	NAT28-416629	untitled14952_1_1_9	-10941	No		HD			HD			HD			HD	HD				HD		HD										PI-PI		HD						6	0
NatX	NAT10-368001	untitled22_1_1_5	-10932	Yes								HD,HD	HD					HBD		HD				PI-PI	HD	HD				HD		PI-C		HBD						4	3
NatX	NAT28-416632	untitled14954_1_1_38	-10919	No								HD,HD			HD			HBD				HBD,PI-PI		PI-C	HD															3	2
NatX	NAT28-417651	untitled14983_1_1_16	-10919	No		PI-PI			HD											HD				HBD,PI-C					HD					HD,HD					HBD	3	2
NatX	NAT26-504027	untitled11901_1_1_49	-10917	Yes		HD					HBA	HD	HD							HD		HD,HBD		PI-C								PI-PI		HD						4	3
NatX	NAT28-406859	untitled14574_1_1_35	-10917	Yes		HD,HD						HD,HD								HD		HD		HBD						HD		HD		HD						4	1
NatX	NAT14-349966	untitled3748_1_1_49	-10916	No		HD					HBA		HD		HD					HD		HD		PI-C	HD							PI-PI								3	2
NatX	NAT8-282979	untitled32629_1_1_41	-10914	Yes		HD			HD,HBA			HD								HD		HD		HBD		HD						HD								5	2
NatX	NAT13-328813	untitled1851_1_1_5	-10906	Yes		HD,HD						HD,HD	HD							HD		HD		PI-C	HD				HD	HD		HD								4	1
NatX	NAT3-313029	untitled19525_1_1_14	-10899	No		HD,PI-PI						HD						HBD											HD			HD		HD,HBD						3	2
NatX	NAT17-347123	untitled4851_1_1_28	-10898	Yes		HD			HD		HBA	HD												HBD						HD	HBA	PI-PI		HD						4	3
NatX	NAT28-412003	untitled14781_1_1_33	-10898	Yes		HD			HD			HD			HD					HD		HD,HD		PI-C	HD									HD						6	1
NatX	NAT16-368443	untitled4285_1_1_29	-10896	Yes		HD			HD,HBA			HD,HD	HD							HD		HD		HBD,PI-C	HD									HD						6	2
NatX	NAT13-342702	untitled3178_1_1_27	-10893	Yes					HD,HBA			HD,HD,HD, PI-PI			HD,HD									PI-C	HD									HD					HBD	4	3
NatX	NAT349-609552	untitled20308_1_1_13	-10892	Yes		HD			HBA			HD			HD			XB		HD		HD		PI-C	HD														HBD	5	3
																																								Rejected:	42
HBA: hydrogen bond (acceptor)																																								Selected:	58
HBD: hydrogen bond (donor)
HD: hydrophobic interaction
IN: intermolecular interaction
PI-C: Pi-cation interaction
PI-PI: Pi-Pi interaction
SB: salt bridge
XB: halogen bond
Critical residues
Only one interaction per residue was considered.

## Sheet: Top-100 NatX_GOLD
						Interactions with amino acid residues analyzed by Ligand Scouter program
Database	Compound ID	Docking code	Score (GOLD)	Reproducibility	Selected (Yes/No)	F95-A	F103-A	W167-A	Y293-A	Y295-A	A296-A	Y298-A	E305-A	A91-C	F95-C	Q98-C	S85-E	V87-E	F88-E	A91-E	D92-E	T94-E	F95-E	F103-E	M105-E	F108-E	K110-E	Y291-E	F293-E	Y295-E	K297-E	I310-E	V312-E	Total of specific interactions	Polar interactions
NatX	NAT13-309255	untitled1749_1_1_49'	111.10	Partially	No			HD											HD				HD	HD					HD		HBA			2	1
NatX	NAT13-368670	untitled3244_1_1_48'	110.59	Yes	Yes			HD		HD					HD				HD		HBD		HD	HD					HD	HD				4	1
NatX	NAT13-329148	untitled1983_1_1_11'	110.40	Partially	No			HD				HD			HD				HD				HD, PI-PI						HD		HBA			3	1
NatX	NAT13-329139	untitled1980_1_1_6'	109.69	Yes	No			HD				HD			HD				HD				HD, PI-PI						HD		HBA			3	1
NatX	NAT36-504951	untitled21684_1_1_37'	108.83	Partially	No			HD				HD			HD				HD				HD		HD				HD	HD		HD	HD	7	0
NatX	NAT36-504851	untitled21654_1_1_10'	108.22	Partially	No			HD							HD				HD				HD		HD				HD	HD		HD	HD	6	0
NatX	NAT13-368689	untitled3248_1_1_43'	108.15	Yes	Yes			HD				HD			HD				HD		HBD		HD	HD					HD	HD				5	1
NatX	NAT13-329135	untitled1977_1_1_46'	107.78	No	No			HD							HD				HD				HD						HD		HBA			2	1
NatX	NAT13-309321	untitled1773_1_1_6'	107.09	Yes	No			HD							HD				HD				HD						HD		HBA			2	1
NatX	NAT13-333207	untitled2195_1_1_38'	107.03	No	No			HD				HD			HD				HD		HBD		HD						HD		HBA		HD	5	1
NatX	NAT13-334407	untitled2317_1_1_42'	106.53	Yes	Yes			HD				HD							HD		HBD								HD	HD	HBA		HD	5	2
NatX	NAT13-368693	untitled3249_1_1_47'	106.37	Partially	Yes			HD							HD				HD		HBD		HD	HD					HD	HD				4	1
NatX	NAT13-368644	untitled3230_1_1_48'	106.37	Yes	No			HD				HBD			HD				HD, PI-PI				HD	HD					HD	HD	HBA			3	2
NatX	NAT13-339810	untitled3020_1_1_14'	105.69	Yes	Yes			HD				HD							HD				HD	HD					HD	PI-C				4	1
NatX	NAT27-401470	untitled13219_1_1_39'	105.69	No	No	HD			HD	HD		HBA			HD					HBD	HBD		HD	HD					HD	PI-C				3	3
NatX	NAT13-329138	untitled1979_1_1_14'	105.46	Yes	No	HD									HD				HD		HBD		HD, PI-PI						HD		HBA			3	2
NatX	NAT36-504351	untitled21484_1_1_22'	105.44	No	No	HD									HD				HD				HD		HD				HD	HD		HD	HD	6	0
NatX	NAT13-333687	untitled2256_1_1_47'	105.32	No	No			HD				HD					HD				HBD								HD	HD			HD	4	1
NatX	NAT28-412559	untitled14823_1_1_41'	105.19	Partially	Yes			HD				HD, PI-PI							HD						HD					HD	HBA	HD	HD	6	1
NatX	NAT13-309317	untitled1770_1_1_15'	105.00	Yes	Yes			HD				HD			HD, PI-PI				HD		HBD		HD						HD		HBA			4	2
NatX	NAT13-329136	untitled1978_1_1_43'	104.86	No	No			HD							HD				HD		IN		HD						HD		HBA			3	1
NatX	NAT13-339550	untitled2832_1_1_26'	104.57	Yes	Yes			HD				HD		HD	HD				HD		HBD									HD	HBA			4	2
NatX	NAT319-605072	untitled19271_1_1_5'	104.57	No	No			HD				HD							HD				HD	HD					HD	HD				4	0
NatX	NAT13-334349	untitled2293_1_1_39'	104.23	No	No			HD											HD		HBD								HD	HD	HBA		HD	4	2
NatX	NAT13-328806	untitled1845_1_1_48'	104.20	Partially	No			HD											HD		IN										HBA			2	1
NatX	NAT12-426912	untitled1484_1_1_37'	104.07	Partially	No			HD							HD				HD			HBD	HD						HD					2	1
NatX	NAT13-333674	untitled2253_1_1_0'	104.05	Yes	Yes			HD				HD							HD		HBD								HD	HD	HBA		HD	5	2
NatX	NAT13-328813	untitled1851_1_1_5'	103.71	Partially	No			HD				HD							HD												HBA			2	1
NatX	NAT36-504950	untitled21683_1_1_35'	103.43	Yes	No			HD							HD				HD				HD		HD				HD	HD		HD	HD	6	0
NatX	NAT13-328804	untitled1843_1_1_20'	103.19	Yes	No			HD											HD, PI-PI		HBD													2	1
NatX	NAT13-331946	untitled2057_1_1_8'	103.19	No	No			HD				HD							HD										HD	HD	HBA		HD	4	1
NatX	NAT13-334355	untitled2296_1_1_1'	103.16	Yes	Yes			HD				HD							HD										HD	HD	HBA		HD	4	1
NatX	NAT13-341062	untitled3113_1_1_49'	103.09	No	No							HBD				HBA			HD, PI-PI				HD	HD					HD	HD	HBA			3	3
NatX	NAT13-368697	untitled3250_1_1_44'	103.03	Partially	No			HD				HBD			HD								HD	HD					HD	HD	HBA			3	2
NatX	NAT14-350139	untitled3831_1_1_30'	102.95	Yes	No	HD		HD		HD			HBD						HD				HD				PI-C			HBA				3	3
NatX	NAT13-333635	untitled2235_1_1_5'	102.94	Yes	No			HD				HBD							HD										HD	HD	HBA		HD	3	2
NatX	NAT13-339651	untitled2915_1_1_35'	102.88	Partially	Yes			HD				HD			HD				HD		HBD									HD	HBA			4	2
NatX	NAT319-605082	untitled19281_1_1_6'	102.85	Partially	Yes			HD	HD	HD		HD							HD		HBD		HD		HD				HD	HD	HBA		HD	7	2
NatX	NAT13-309431	untitled1810_1_1_27'	102.81	Partially	No			HD											HD				HD	HD					HD	IN	HBA			2	1
NatX	NAT13-332247	untitled2087_1_1_37'	102.79	No	No			HD				HBD			HD				HD				HD						HD	HD	HBA		HD	4	2
NatX	NAT13-340042	untitled3075_1_1_33'	102.73	Yes	Yes			HD		HD		HD			HD				HD				HD						HD	HBA				4	1
NatX	NAT13-309323	untitled1774_1_1_20'	102.58	Yes	No										HD								HD						HD		HBA			1	1
NatX	NAT13-339726	untitled2956_1_1_38'	102.51	Partially	Yes			HD				HD			HD				HD		HBD									HD	HBA			4	1
NatX	NAT13-339751	untitled2976_1_1_44'	102.49	Partially	Yes			HD				HD			HD				HD		HBD									HD	HBA			4	2
NatX	NAT13-340498	untitled3099_1_1_36'	102.45	Partially	No			HD											HD				HD	HD					HD	HD				3	0
NatX	NAT349-609742	untitled20392_1_1_8'	102.17	Partially	No			HD, PI-PI							HD				HD	HBD		HBD	HD	HD					HD	IN				2	2
NatX	NAT13-331777	untitled2043_1_1_4'	101.83	Yes	No			HD				HD							HD										HD	HD			HD	4	0
NatX	NAT13-332241	untitled2084_1_1_2'	101.78	Partially	Yes										HD				HD		HBD		HD						HD	HD	HBA		HD	5	2
NatX	NAT13-331771	untitled2041_1_1_3'	101.74	No	No			HD				HD							HD										HD	HD	HBA		HD	4	1
NatX	NAT12-426918	untitled1487_1_1_22'	101.67	No	No			HD							HD				HD				HD						HD	IN	HBA			2	1
NatX	NAT28-412895	untitled14839_1_1_36'	101.56	Partially	Yes														PI-PI						HD					HD	HBA	HD	HD	5	1
NatX	NAT13-328802	untitled1841_1_1_22'	101.38	Partially	No			HD				HD							HD		HBD										HBA			3	2
NatX	NAT36-504876	untitled21666_1_1_35'	101.33	No	No			HD							HD				HD				HD		HD				HD	HD		HD	HD	6	0
NatX	NAT28-416626	untitled14949_1_1_5'	101.31	Partially	Yes			HD			HD					HBA			HD				HD	HD	HD				HD	HD	HBA	HD	HD	6	2
NatX	NAT14-350134	untitled3826_1_1_44'	101.22	No	No	HD			HD						HD								HD						HD	HBA			HD	3	1
NatX	NAT13-331948	untitled2058_1_1_3'	101.18	No	No			HD				HD							HD										HD	HD	HBA		HD	4	1
NatX	NAT13-332220	untitled2075_1_1_38'	101.08	Partially	Yes			HD				HBD			HD				HD				HD						HD	HD	HBA		HD	4	2
NatX	NAT6-321962	untitled32148_1_1_38'	101.05	No	No			HD				HBD			HD				HD, PI-PI				HD	HD					HD					3	1
NatX	NAT13-331775	untitled2042_1_1_7'	101.02	No	No			HD				HD							HD										HD	HD	HBA		HD	4	1
NatX	NAT13-331942	untitled2055_1_1_3'	100.96	Partially	No							HBD							HD, PI-PI				HD	HD					HD		HBA		HD	3	2
NatX	NAT14-350146	untitled3835_1_1_17'	100.87	No	No	HD		HD, PI-PI	HD	HD		HBA							HD				HD								HBA			3	1
NatX	NAT28-412057	untitled14795_1_1_35'	100.79	Partially	Yes			HD		HD	HD	HD			HD				HD				HD, PI-PI		HD				HD	HD	HBA	HD	HD	7	1
NatX	NAT16-353373	untitled4254_1_1_27'	100.73	Partially	Yes			HD			HD	HBD			HD				HD				HD	HD	HD				HD	HD			HD	5	1
NatX	NAT14-350019	untitled3784_1_1_9'	100.62	Partially	No			HD					HBD		HD				HD				HD				PI-C			HBA				3	3
NatX	NAT13-334401	untitled2315_1_1_6'	100.56	Partially	No			HD											HD, PI-PI										HD	HD	HBA		HD	3	1
NatX	NAT23-379539	untitled9024_1_1_39'	100.54	No	No	HD			HD		HBA	HD							HD		HBD		HD								HBA			4	3
NatX	NAT13-342444	untitled3153_1_1_45'	100.52	No	No										HD						HBD		HD				HBA, IN		HD	HD	HBA, IN			3	3
NatX	NAT28-411352	untitled14757_1_1_45'	100.43	No	No			HD		HD	HD	HD				HBA			HD	HD			HD	HD	HD				HD	HD	HBA		HD	6	2
NatX	NAT14-349974	untitled3754_1_1_44'	100.37	No	No	HD, PI-PI	HD	HD	HD	HD		HD							HD				HD											3	0
NatX	NAT16-352635	untitled4161_1_1_2'	100.35	Yes	No			HD			HD	HD			HD				HD				HD	HD	HD				HD	HD, PI-PI			HD	6	0
NatX	NAT28-416941	untitled14965_1_1_9'	100.34	No	No			HD		HD	HD	HD				HBA			HD				HD	HD	HD			HD	HD	HD	HBA		HD	6	2
NatX	NAT16-368416	untitled4273_1_1_21'	100.34	Partially	Yes			HD				HD							HD		HBD		HD	HD	HD				HD	HD			HD	7	1
NatX	NAT263-588977	untitled11774_1_1_22'	100.32	Partially	Yes			HD				HD			HD				HD		HBD		HD, PI-PI						HD		HBA			4	2
NatX	NAT28-416617	untitled14946_1_1_9'	100.30	No	No			HD			HD				HD				HD, PI-PI	HD			HD		HD				HD	HD	HBA	HD	HD	6	1
NatX	NAT6-321961	untitled32147_1_1_32'	100.16	No	No			HD							HD				HD		HBD		HD	HD					HD	HBA				4	2
NatX	NAT14-323737	untitled3438_1_1_3'	100.15	No	No			HD				HBA							HD				HD	HD	HD	HD			HD			HD	HD	6	1
NatX	NAT13-339360	untitled2693_1_1_47'	100.09	Partially	No			HD				HD			HD				HD										HD	PI-C				3	1
NatX	NAT14-350419	untitled3948_1_1_35'	99.97	Partially	Yes	HD		HD		HD		HD							HD				HD		HD					HBA	PI-C	HD		6	2
NatX	NAT13-328913	untitled1902_1_1_5'	99.97	Yes	No			HD				HD							HD												HBA			2	1
NatX	NAT13-340161	untitled3082_1_1_37'	99.96	Yes	Yes			HD				HBD				HBA			HD				HD	HD				HBA	HD	HD	HBA			4	4
NatX	NAT349-609721	untitled20374_1_1_30'	99.91	Partially	No			HD											HD			HBD	HD	HD					HD	IN				2	1
NatX	NAT14-350572	untitled3994_1_1_26'	99.88	No	No							HD			HD				HD		IN		HD			PI-C			HD					5	1
NatX	NAT13-368700	untitled3251_1_1_47'	99.85	Partially	No																HBD		HD	HD					HD	HD				3	1
NatX	NAT13-339983	untitled3069_1_1_28'	99.83	Partially	No																		HD						HD	HD	HBA			2	1
NatX	NAT6-324215	untitled32191_1_1_47'	99.82	Partially	No			HD				HBA, HBD			HD				HD				HD	HD					HD		HBA		HD	3	2
NatX	NAT13-342475	untitled3164_1_1_30'	99.76	Partially	No			HD		HD					HD				HD				HD						HD	HD, HBA				3	1
NatX	NAT36-504376	untitled21497_1_1_11'	99.61	No	No			HD							HD				HD, PI-PI				HD		HD				HD	HD		HD	HD	6	0
NatX	NAT13-333395	untitled2203_1_1_20'	99.60	No	No			HD				HD			HD				HD				HD						HD	HD			HD	5	0
NatX	NAT13-332222	untitled2076_1_1_38'	99.52	Partially	No			HD				HBD			HD				HD, PI-PI				HD						HD	HD	HBA			3	2
NatX	NAT43-559273	untitled25598_1_1_33'	99.30	Partially	No							HBA			HD				HD				HD	HD					HD	PI-C				4	2
NatX	NAT28-411999	untitled14780_1_1_35'	99.23	No	No			HD				HD							HD						HD					HD	HBA	HD	HD	6	1
NatX	NAT16-352854	untitled4196_1_1_30'	99.20	Yes	Yes			HD											HD		HBD		HD	HD	HD				HD	HD			HD	6	1
NatX	NAT28-412055	untitled14793_1_1_27'	99.19	Partially	Yes					HD	HD	HD			HD				HD				HD		HD				HD	HD	HBA	HD	HD	7	1
NatX	NAT169-583642	untitled4616_1_1_31'	99.19	Partially	Yes			HD				HBD			HD				HD				HD		HD				HD	HD	HBA		HD	5	2
NatX	NAT16-353369	untitled4252_1_1_38'	99.17	Partially	Yes			HD							HD				HD		HBD		HD	HD	HD				HD	HD			HD	6	1
NatX	NAT6-324213	untitled32189_1_1_48'	99.15	Partially	Yes			HD				HBA			HD				HD				HD	HD	HD				HD		HBA		HD	4	2
NatX	NAT349-609726	untitled20379_1_1_18'	99.11	No	No			HD											HD	HBD		HBD	HD	HD					HD	PI-C	PI-C			3	4
NatX	NAT13-342983	untitled3210_1_1_7'	98.96	Partially	Yes			HD				HD			HD				HD		HBD		HD						HD	HD	HBA			5	2
NatX	NAT13-329105	untitled1967_1_1_5'	98.90	Partially	No			HD				HD			HD				HD										HD	PI-C		HD		3	1
NatX	NAT28-410431	untitled14720_1_1_43'	98.89	No	No			HD											HD						HD					HD	HBA	HD	HD	5	1
																																		Rejected:	69
HBA: hydrogen bond (acceptor)																																		Selected:	31
HBD: hydrogen bond (donor)
HD: hydrophobic interaction
IN: intermolecular interaction
PI-C: Pi-cation interaction
PI-PI: Pi-Pi interaction
SB: salt bridge
XB: halogen bond
Critical residues
Only one interaction per residue was considered.

## Sheet: Consensus_NatX
Selected compounds (NatX)
DockThor (n= 58)	GOLD (n= 31)
NAT10-368001	NAT13-309317		Compounds common to both programs were marked in red (n= 4).
NAT10-368002	NAT13-332220
NAT10-368352	NAT13-332241			Score		Total of specific interactions		Total of inespecific interactions		Total interactions
NAT11-308613	NAT13-333674			DockThor	Gold	PLIP	L Scouter	PLIP	L Scouter	PLIP	L Scouter
NAT13-328813	NAT13-334355		NAT13-340161	-11028	99.96	6	4	6	6	12	10
NAT13-328841	NAT13-334407		NAT28-412055	-11061	99.19	5	7	6	5	11	12
NAT13-333927	NAT13-339550		NAT28-416626	-11352	101.31	5	6	5	6	10	12
NAT13-338581	NAT13-339651		NAT14-350419	-11554	99.97	6	6	6	4	12	10
NAT13-340161	NAT13-339726
NAT13-341035	NAT13-339751					Only one interaction per residue was considered.
NAT13-341061	NAT13-339810
NAT13-341062	NAT13-340042
NAT13-342694	NAT13-340161
NAT13-342698	NAT13-342983
NAT13-342702	NAT13-368670
NAT13-342705	NAT13-368689
NAT13-368653	NAT13-368693
NAT14-349972	NAT14-350419
NAT14-350128	NAT16-352854
NAT14-350419	NAT16-353369
NAT14-350459	NAT16-353373
NAT16-352522	NAT16-368416
NAT16-352566	NAT169-583642
NAT16-368443	NAT263-588977
NAT17-347123	NAT28-412055
NAT18-355497	NAT28-412057
NAT18-356041	NAT28-412559
NAT22-366767	NAT28-412895
NAT22-366771	NAT28-416626
NAT22-366774	NAT319-605082
NAT22-366776	NAT6-324213
NAT22-366778
NAT22-381573
NAT231-583970
NAT26-504027
NAT26-505541
NAT26-505546
NAT27-401470
NAT28-406859
NAT28-411352
NAT28-412003
NAT28-412055
NAT28-416617
NAT28-416626
NAT28-416633
NAT28-416642
NAT28-416941
NAT3-313026
NAT349-609042
NAT349-609552
NAT6-298418
NAT6-298535
NAT6-321174
NAT6-321962
NAT8-282814
NAT8-282883
NAT8-282932
NAT8-282979

## Sheet: Antagonists
					Interactions with amino acid residues analyzed by Ligand Scouter program
Antagonist	Observation	GOLD score	DockThor (score kcal/mol)	Reproducibility	F95-A	F103-A	W167-A	Y293-A	Y295-A	A296-A	Y298-A	E305-A	A91-C	F95-C	Q98-C	S85-E	V87-E	F88-E	A91-E	D92-E	T94-E	F95-E	F103-E	M105-E	F108-E	K110-E	Y291-E	F293-E	Y295-E	K297-E	I310-E	V312-E
JNJ47965567	Crystal structure (5U1X)	-	-	-			HD		HD									HD				HD		HD	HD					HBA	HD
	Best-ranked docking pose	97.22	-11242	No			HD	HD	HD	HBA								HD				HD		HD	HD	HBA			PI-C		HD
GW791343	Crystal structure (5U1Y)	-	-	-								IN						HD		HBD	HD	HD	HD	HD	HD			HD	HD		HD	HD
	Best-ranked docking pose	80.30	-9601	No														HD		IN		HD	HD	HD	HD			HD	HD		HD	HD
AZ10606120	Crystal structure (5U1W)	-	-	-							HD					HBD		HD							HD						HD
	Best-ranked docking pose	82.60	-10043	Partially							HD						HBD			HBD				HD					HBA			HD
A804598	Crystal structure (5U1V)	-	-	-						HD	HD							HD		HBD, IN		HD		HD	HD	HBA			HD		HD	HD
	Best-ranked docking pose	67.35	-9923	No	HD			HD	HD					HD								HD	HD					HD	HBA
A740003	Crystal structure (5U1U)	-	-				HD		HD	HD	HD							HD		HBD				HD	HD	HBA			HBA		HD	HD
	Best-ranked docking pose	87.46	-11027	Partially							HD			HD				HD				HD	HD	HD				HD	HD, PI-C		HD	HD
HBA: hydrogen bond (acceptor)
HBD: hydrogen bond (donor)
HD: hydrophobic interaction
IN: intermolecular interaction
PI-C: Pi-cation interaction
PI-PI: Pi-Pi interaction
SB: salt bridge
XB: halogen bond
Critical residues
Only one interaction per residue was considered.
